# Supplementary material for: Identifying Key Genes and Functionally Enriched Pathways of Diverse Adipose Tissue Types in Cattle
Source: Front Genet. 2022 Feb 14;13:790690. doi: 10.3389/fgene.2022.790690 (PMC8884536; doi:10.3389/fgene.2022.790690)
Supplement: Supplementary file 1 [file Table1.XLS]

## Sheet: GSE39618
Experimental and phenotypical information of the dataset GSE39618
Run	BioProject	BioSample	SRA Study	GEO_Accession (exp)	Breed	AGE	source_name	Tissue	gender	gender_type	feeding_barn
SRR526998	PRJNA171257	SAMN01093729	SRP014561	GSM973199	Hanwoo	30 months	intramuscular fat tissue	intramuscular fat tissue	female	female	Hanwoo Experimental Station in National Institute of Animal Science
SRR527010	PRJNA171257	SAMN01093741	SRP014561	GSM973211	Hanwoo	30 months	intramuscular fat tissue	intramuscular fat tissue	female	female	Hanwoo Experimental Station in National Institute of Animal Science
SRR527014	PRJNA171257	SAMN01093745	SRP014561	GSM973215	Hanwoo	30 months	intramuscular fat tissue	intramuscular fat tissue		castrated male	Hanwoo Experimental Station in National Institute of Animal Science
SRR527025	PRJNA171257	SAMN01093756	SRP014561	GSM973226	Hanwoo	30 months	intramuscular fat tissue	intramuscular fat tissue		castrated male	Hanwoo Experimental Station in National Institute of Animal Science
SRR527029	PRJNA171257	SAMN01093760	SRP014561	GSM973230	Hanwoo	30 months	intramuscular fat tissue	intramuscular fat tissue	male	male	Hanwoo Experimental Station in National Institute of Animal Science
SRR527022	PRJNA171257	SAMN01093753	SRP014561	GSM973223	Hanwoo	30 months	intramuscular fat tissue	intramuscular fat tissue	female	female	Hanwoo Experimental Station in National Institute of Animal Science
SRR527002	PRJNA171257	SAMN01093733	SRP014561	GSM973203	Hanwoo	30 months	intramuscular fat tissue	intramuscular fat tissue		castrated male	Hanwoo Experimental Station in National Institute of Animal Science
SRR527006	PRJNA171257	SAMN01093737	SRP014561	GSM973207	Hanwoo	30 months	intramuscular fat tissue	intramuscular fat tissue	male	male	Hanwoo Experimental Station in National Institute of Animal Science
SRR527018	PRJNA171257	SAMN01093749	SRP014561	GSM973219	Hanwoo	30 months	intramuscular fat tissue	intramuscular fat tissue	male	male	Hanwoo Experimental Station in National Institute of Animal Science
SRR527003	PRJNA171257	SAMN01093734	SRP014561	GSM973204	Hanwoo	30 months	muscle	muscle		castrated male	Hanwoo Experimental Station in National Institute of Animal Science
SRR527019	PRJNA171257	SAMN01093750	SRP014561	GSM973220	Hanwoo	30 months	muscle	muscle	male	male	Hanwoo Experimental Station in National Institute of Animal Science
SRR527030	PRJNA171257	SAMN01093761	SRP014561	GSM973231	Hanwoo	30 months	muscle	muscle	male	male	Hanwoo Experimental Station in National Institute of Animal Science
SRR527007	PRJNA171257	SAMN01093738	SRP014561	GSM973208	Hanwoo	30 months	muscle	muscle	male	male	Hanwoo Experimental Station in National Institute of Animal Science
SRR526999	PRJNA171257	SAMN01093730	SRP014561	GSM973200	Hanwoo	30 months	muscle	muscle	female	female	Hanwoo Experimental Station in National Institute of Animal Science
SRR527026	PRJNA171257	SAMN01093757	SRP014561	GSM973227	Hanwoo	30 months	muscle	muscle		castrated male	Hanwoo Experimental Station in National Institute of Animal Science
SRR527015	PRJNA171257	SAMN01093746	SRP014561	GSM973216	Hanwoo	30 months	muscle	muscle		castrated male	Hanwoo Experimental Station in National Institute of Animal Science
SRR527011	PRJNA171257	SAMN01093742	SRP014561	GSM973212	Hanwoo	30 months	muscle	muscle	female	female	Hanwoo Experimental Station in National Institute of Animal Science
SRR526996	PRJNA171257	SAMN01093727	SRP014561	GSM973197	Hanwoo	30 months	omental fat tissue	omental fat tissue	female	female	Hanwoo Experimental Station in National Institute of Animal Science
SRR527008	PRJNA171257	SAMN01093739	SRP014561	GSM973209	Hanwoo	30 months	omental fat tissue	omental fat tissue	female	female	Hanwoo Experimental Station in National Institute of Animal Science
SRR527027	PRJNA171257	SAMN01093758	SRP014561	GSM973228	Hanwoo	30 months	omental fat tissue	omental fat tissue	male	male	Hanwoo Experimental Station in National Institute of Animal Science
SRR527004	PRJNA171257	SAMN01093735	SRP014561	GSM973205	Hanwoo	30 months	omental fat tissue	omental fat tissue	male	male	Hanwoo Experimental Station in National Institute of Animal Science
SRR527012	PRJNA171257	SAMN01093743	SRP014561	GSM973213	Hanwoo	30 months	omental fat tissue	omental fat tissue		castrated male	Hanwoo Experimental Station in National Institute of Animal Science
SRR527000	PRJNA171257	SAMN01093731	SRP014561	GSM973201	Hanwoo	30 months	omental fat tissue	omental fat tissue		castrated male	Hanwoo Experimental Station in National Institute of Animal Science
SRR527016	PRJNA171257	SAMN01093747	SRP014561	GSM973217	Hanwoo	30 months	omental fat tissue	omental fat tissue	male	male	Hanwoo Experimental Station in National Institute of Animal Science
SRR527020	PRJNA171257	SAMN01093751	SRP014561	GSM973221	Hanwoo	30 months	omental fat tissue	omental fat tissue	female	female	Hanwoo Experimental Station in National Institute of Animal Science
SRR527023	PRJNA171257	SAMN01093754	SRP014561	GSM973224	Hanwoo	30 months	omental fat tissue	omental fat tissue		castrated male	Hanwoo Experimental Station in National Institute of Animal Science
SRR527013	PRJNA171257	SAMN01093744	SRP014561	GSM973214	Hanwoo	30 months	subcutaneous fat tissue	subcutaneous fat tissue		castrated male	Hanwoo Experimental Station in National Institute of Animal Science
SRR527017	PRJNA171257	SAMN01093748	SRP014561	GSM973218	Hanwoo	30 months	subcutaneous fat tissue	subcutaneous fat tissue	male	male	Hanwoo Experimental Station in National Institute of Animal Science
SRR527009	PRJNA171257	SAMN01093740	SRP014561	GSM973210	Hanwoo	30 months	subcutaneous fat tissue	subcutaneous fat tissue	female	female	Hanwoo Experimental Station in National Institute of Animal Science
SRR527021	PRJNA171257	SAMN01093752	SRP014561	GSM973222	Hanwoo	30 months	subcutaneous fat tissue	subcutaneous fat tissue	female	female	Hanwoo Experimental Station in National Institute of Animal Science
SRR527024	PRJNA171257	SAMN01093755	SRP014561	GSM973225	Hanwoo	30 months	subcutaneous fat tissue	subcutaneous fat tissue		castrated male	Hanwoo Experimental Station in National Institute of Animal Science
SRR527028	PRJNA171257	SAMN01093759	SRP014561	GSM973229	Hanwoo	30 months	subcutaneous fat tissue	subcutaneous fat tissue	male	male	Hanwoo Experimental Station in National Institute of Animal Science
SRR527001	PRJNA171257	SAMN01093732	SRP014561	GSM973202	Hanwoo	30 months	subcutaneous fat tissue	subcutaneous fat tissue		castrated male	Hanwoo Experimental Station in National Institute of Animal Science
SRR526997	PRJNA171257	SAMN01093728	SRP014561	GSM973198	Hanwoo	30 months	subcutaneous fat tissue	subcutaneous fat tissue	female	female	Hanwoo Experimental Station in National Institute of Animal Science
SRR527005	PRJNA171257	SAMN01093736	SRP014561	GSM973206	Hanwoo	30 months	subcutaneous fat tissue	subcutaneous fat tissue	male	male	Hanwoo Experimental Station in National Institute of Animal Science

## Sheet: GSE116775
Experimental and phenotypical information of the dataset GSE116775
Run	BioProject	BioSample	Experiment	GEO_Accession (exp)	SRA Study	breed	feed_efficiency	source_name	tissue	backfat_thickness_mm
SRR7498233	PRJNA480220	SAMN09630787	SRX4367674	GSM3261766	SRP152811	Angus	Low	Backfat tissue	subcutaneous fat	16
SRR7498224	PRJNA480220	SAMN09630791	SRX4367665	GSM3261757	SRP152811	Kinsella	High	Backfat tissue	subcutaneous fat	11
SRR7498225	PRJNA480220	SAMN09630839	SRX4367666	GSM3261758	SRP152811	Kinsella	High	Backfat tissue	subcutaneous fat	16
SRR7498229	PRJNA480220	SAMN09630792	SRX4367670	GSM3261762	SRP152811	Kinsella	High	Backfat tissue	subcutaneous fat	13
SRR7498236	PRJNA480220	SAMN09630784	SRX4367677	GSM3261769	SRP152811	Angus	Low	Backfat tissue	subcutaneous fat	11
SRR7498250	PRJNA480220	SAMN09630821	SRX4367691	GSM3261783	SRP152811	Charolais	Low	Backfat tissue	subcutaneous fat	7.33
SRR7498251	PRJNA480220	SAMN09630820	SRX4367692	GSM3261784	SRP152811	Charolais	Low	Backfat tissue	subcutaneous fat	8.67
SRR7498252	PRJNA480220	SAMN09630819	SRX4367693	GSM3261785	SRP152811	Charolais	Low	Backfat tissue	subcutaneous fat	13.33
SRR7498254	PRJNA480220	SAMN09630817	SRX4367695	GSM3261787	SRP152811	Charolais	Low	Backfat tissue	subcutaneous fat	10
SRR7498257	PRJNA480220	SAMN09630802	SRX4367698	GSM3261790	SRP152811	Charolais	High	Backfat tissue	subcutaneous fat	10
SRR7498260	PRJNA480220	SAMN09630799	SRX4367701	GSM3261793	SRP152811	Charolais	High	Backfat tissue	subcutaneous fat	8
SRR7498216	PRJNA480220	SAMN09630847	SRX4367657	GSM3261749	SRP152811	Kinsella	Low	Backfat tissue	subcutaneous fat	10
SRR7498218	PRJNA480220	SAMN09630845	SRX4367659	GSM3261751	SRP152811	Kinsella	Low	Backfat tissue	subcutaneous fat	10
SRR7498227	PRJNA480220	SAMN09630794	SRX4367668	GSM3261760	SRP152811	Kinsella	High	Backfat tissue	subcutaneous fat	10.04
SRR7498234	PRJNA480220	SAMN09630786	SRX4367675	GSM3261767	SRP152811	Angus	Low	Backfat tissue	subcutaneous fat	13
SRR7498242	PRJNA480220	SAMN09630829	SRX4367683	GSM3261775	SRP152811	Angus	High	Backfat tissue	subcutaneous fat	10.33
SRR7498217	PRJNA480220	SAMN09630846	SRX4367658	GSM3261750	SRP152811	Kinsella	Low	Backfat tissue	subcutaneous fat	10
SRR7498222	PRJNA480220	SAMN09630841	SRX4367663	GSM3261755	SRP152811	Kinsella	Low	Backfat tissue	subcutaneous fat	13
SRR7498238	PRJNA480220	SAMN09630782	SRX4367679	GSM3261771	SRP152811	Angus	Low	Backfat tissue	subcutaneous fat	9.33
SRR7498246	PRJNA480220	SAMN09630825	SRX4367687	GSM3261779	SRP152811	Angus	High	Backfat tissue	subcutaneous fat	11
SRR7498249	PRJNA480220	SAMN09630822	SRX4367690	GSM3261782	SRP152811	Charolais	Low	Backfat tissue	subcutaneous fat	6.67
SRR7498221	PRJNA480220	SAMN09630842	SRX4367662	GSM3261754	SRP152811	Kinsella	Low	Backfat tissue	subcutaneous fat	10.33
SRR7498223	PRJNA480220	SAMN09630840	SRX4367664	GSM3261756	SRP152811	Kinsella	Low	Backfat tissue	subcutaneous fat
SRR7498230	PRJNA480220	SAMN09630790	SRX4367671	GSM3261763	SRP152811	Kinsella	High	Backfat tissue	subcutaneous fat	12.33
SRR7498244	PRJNA480220	SAMN09630827	SRX4367685	GSM3261777	SRP152811	Angus	High	Backfat tissue	subcutaneous fat	10
SRR7498248	PRJNA480220	SAMN09630823	SRX4367689	GSM3261781	SRP152811	Charolais	Low	Backfat tissue	subcutaneous fat	13
SRR7498255	PRJNA480220	SAMN09630766	SRX4367696	GSM3261788	SRP152811	Charolais	Low	Backfat tissue	subcutaneous fat	7.33
SRR7498256	PRJNA480220	SAMN09630803	SRX4367697	GSM3261789	SRP152811	Charolais	High	Backfat tissue	subcutaneous fat	10
SRR7498259	PRJNA480220	SAMN09630800	SRX4367700	GSM3261792	SRP152811	Charolais	High	Backfat tissue	subcutaneous fat	12
SRR7498219	PRJNA480220	SAMN09630844	SRX4367660	GSM3261752	SRP152811	Kinsella	Low	Backfat tissue	subcutaneous fat	15.33
SRR7498228	PRJNA480220	SAMN09630793	SRX4367669	GSM3261761	SRP152811	Kinsella	High	Backfat tissue	subcutaneous fat	7.33
SRR7498232	PRJNA480220	SAMN09630788	SRX4367673	GSM3261765	SRP152811	Angus	Low	Backfat tissue	subcutaneous fat	8
SRR7498235	PRJNA480220	SAMN09630785	SRX4367676	GSM3261768	SRP152811	Angus	Low	Backfat tissue	subcutaneous fat	9
SRR7498241	PRJNA480220	SAMN09630779	SRX4367682	GSM3261774	SRP152811	Angus	High	Backfat tissue	subcutaneous fat	16
SRR7498247	PRJNA480220	SAMN09630824	SRX4367688	GSM3261780	SRP152811	Angus	High	Backfat tissue	subcutaneous fat	14
SRR7498262	PRJNA480220	SAMN09630797	SRX4367703	GSM3261795	SRP152811	Charolais	High	Backfat tissue	subcutaneous fat	8
SRR7498220	PRJNA480220	SAMN09630843	SRX4367661	GSM3261753	SRP152811	Kinsella	Low	Backfat tissue	subcutaneous fat	13.67
SRR7498237	PRJNA480220	SAMN09630783	SRX4367678	GSM3261770	SRP152811	Angus	Low	Backfat tissue	subcutaneous fat	15
SRR7498261	PRJNA480220	SAMN09630798	SRX4367702	GSM3261794	SRP152811	Charolais	High	Backfat tissue	subcutaneous fat	11.33
SRR7498258	PRJNA480220	SAMN09630801	SRX4367699	GSM3261791	SRP152811	Charolais	High	Backfat tissue	subcutaneous fat	7.67
SRR7498226	PRJNA480220	SAMN09630795	SRX4367667	GSM3261759	SRP152811	Kinsella	High	Backfat tissue	subcutaneous fat	8
SRR7498239	PRJNA480220	SAMN09630781	SRX4367680	GSM3261772	SRP152811	Angus	Low	Backfat tissue	subcutaneous fat	9
SRR7498243	PRJNA480220	SAMN09630828	SRX4367684	GSM3261776	SRP152811	Angus	High	Backfat tissue	subcutaneous fat	5.67
SRR7498245	PRJNA480220	SAMN09630826	SRX4367686	GSM3261778	SRP152811	Angus	High	Backfat tissue	subcutaneous fat	10.33
SRR7498253	PRJNA480220	SAMN09630818	SRX4367694	GSM3261786	SRP152811	Charolais	Low	Backfat tissue	subcutaneous fat	5
SRR7498263	PRJNA480220	SAMN09630796	SRX4367704	GSM3261796	SRP152811	Charolais	High	Backfat tissue	subcutaneous fat	8
SRR7498231	PRJNA480220	SAMN09630789	SRX4367672	GSM3261764	SRP152811	Kinsella	High	Backfat tissue	subcutaneous fat	10
SRR7498240	PRJNA480220	SAMN09630780	SRX4367681	GSM3261773	SRP152811	Angus	High	Backfat tissue	subcutaneous fat	12
SRR7498091	PRJNA480220	SAMN09630915	SRX4367532	GSM3261624	SRP152811	Angus	Low	rumen epithelium	rumen epithelium	8
SRR7498094	PRJNA480220	SAMN09630912	SRX4367535	GSM3261627	SRP152811	Angus	Low	rumen epithelium	rumen epithelium	9
SRR7498103	PRJNA480220	SAMN09630948	SRX4367544	GSM3261636	SRP152811	Angus	High	rumen epithelium	rumen epithelium	10
SRR7498107	PRJNA480220	SAMN09630945	SRX4367548	GSM3261640	SRP152811	Charolais	Low	rumen epithelium	rumen epithelium	13
SRR7498108	PRJNA480220	SAMN09630944	SRX4367549	GSM3261641	SRP152811	Charolais	Low	rumen epithelium	rumen epithelium	6.67
SRR7498092	PRJNA480220	SAMN09630914	SRX4367533	GSM3261625	SRP152811	Angus	Low	rumen epithelium	rumen epithelium	16
SRR7498096	PRJNA480220	SAMN09630910	SRX4367537	GSM3261629	SRP152811	Angus	Low	rumen epithelium	rumen epithelium	15
SRR7498097	PRJNA480220	SAMN09630909	SRX4367538	GSM3261630	SRP152811	Angus	Low	rumen epithelium	rumen epithelium	9.33
SRR7498104	PRJNA480220	SAMN09630947	SRX4367545	GSM3261637	SRP152811	Angus	High	rumen epithelium	rumen epithelium	10.33
SRR7498111	PRJNA480220	SAMN09630941	SRX4367552	GSM3261644	SRP152811	Charolais	Low	rumen epithelium	rumen epithelium	13.33
SRR7498118	PRJNA480220	SAMN09630934	SRX4367559	GSM3261651	SRP152811	Charolais	High	rumen epithelium	rumen epithelium	12
SRR7498119	PRJNA480220	SAMN09630933	SRX4367560	GSM3261652	SRP152811	Charolais	High	rumen epithelium	rumen epithelium	8
SRR7498120	PRJNA480220	SAMN09630932	SRX4367561	GSM3261653	SRP152811	Charolais	High	rumen epithelium	rumen epithelium	11.33
SRR7498082	PRJNA480220	SAMN09630924	SRX4367523	GSM3261615	SRP152811	Kinsella	Low	rumen epithelium	rumen epithelium
SRR7498095	PRJNA480220	SAMN09630911	SRX4367536	GSM3261628	SRP152811	Angus	Low	rumen epithelium	rumen epithelium	11
SRR7498109	PRJNA480220	SAMN09630943	SRX4367550	GSM3261642	SRP152811	Charolais	Low	rumen epithelium	rumen epithelium	7.33
SRR7498115	PRJNA480220	SAMN09630937	SRX4367556	GSM3261648	SRP152811	Charolais	High	rumen epithelium	rumen epithelium	10
SRR7498076	PRJNA480220	SAMN09630930	SRX4367517	GSM3261609	SRP152811	Kinsella	Low	rumen epithelium	rumen epithelium	10
SRR7498077	PRJNA480220	SAMN09630929	SRX4367518	GSM3261610	SRP152811	Kinsella	Low	rumen epithelium	rumen epithelium	10
SRR7498080	PRJNA480220	SAMN09630926	SRX4367521	GSM3261613	SRP152811	Kinsella	Low	rumen epithelium	rumen epithelium	10.33
SRR7498085	PRJNA480220	SAMN09630921	SRX4367526	GSM3261618	SRP152811	Kinsella	High	rumen epithelium	rumen epithelium	8
SRR7498093	PRJNA480220	SAMN09630913	SRX4367534	GSM3261626	SRP152811	Angus	Low	rumen epithelium	rumen epithelium	13
SRR7498098	PRJNA480220	SAMN09630954	SRX4367539	GSM3261631	SRP152811	Angus	Low	rumen epithelium	rumen epithelium	9
SRR7498106	PRJNA480220	SAMN09630946	SRX4367547	GSM3261639	SRP152811	Angus	High	rumen epithelium	rumen epithelium	14
SRR7498113	PRJNA480220	SAMN09630939	SRX4367554	GSM3261646	SRP152811	Charolais	Low	rumen epithelium	rumen epithelium	10
SRR7498081	PRJNA480220	SAMN09630925	SRX4367522	GSM3261614	SRP152811	Kinsella	Low	rumen epithelium	rumen epithelium	13
SRR7498089	PRJNA480220	SAMN09630917	SRX4367530	GSM3261622	SRP152811	Kinsella	High	rumen epithelium	rumen epithelium	12.33
SRR7498112	PRJNA480220	SAMN09630940	SRX4367553	GSM3261645	SRP152811	Charolais	Low	rumen epithelium	rumen epithelium	5
SRR7498079	PRJNA480220	SAMN09630927	SRX4367520	GSM3261612	SRP152811	Kinsella	Low	rumen epithelium	rumen epithelium	13.67
SRR7498083	PRJNA480220	SAMN09630923	SRX4367524	GSM3261616	SRP152811	Kinsella	High	rumen epithelium	rumen epithelium	11
SRR7498100	PRJNA480220	SAMN09630951	SRX4367541	GSM3261633	SRP152811	Angus	High	rumen epithelium	rumen epithelium	16
SRR7498116	PRJNA480220	SAMN09630936	SRX4367557	GSM3261649	SRP152811	Charolais	High	rumen epithelium	rumen epithelium	10
SRR7498088	PRJNA480220	SAMN09630918	SRX4367529	GSM3261621	SRP152811	Kinsella	High	rumen epithelium	rumen epithelium	13
SRR7498099	PRJNA480220	SAMN09630953	SRX4367540	GSM3261632	SRP152811	Angus	High	rumen epithelium	rumen epithelium	12
SRR7498110	PRJNA480220	SAMN09630942	SRX4367551	GSM3261643	SRP152811	Charolais	Low	rumen epithelium	rumen epithelium	8.67
SRR7498117	PRJNA480220	SAMN09630935	SRX4367558	GSM3261650	SRP152811	Charolais	High	rumen epithelium	rumen epithelium	7.67
SRR7498122	PRJNA480220	SAMN09630967	SRX4367563	GSM3261655	SRP152811	Charolais	High	rumen epithelium	rumen epithelium	8
SRR7498075	PRJNA480220	SAMN09630883	SRX4367516	GSM3261608	SRP152811	Kinsella	Low	rumen epithelium	rumen epithelium	10
SRR7498078	PRJNA480220	SAMN09630928	SRX4367519	GSM3261611	SRP152811	Kinsella	Low	rumen epithelium	rumen epithelium	15.33
SRR7498084	PRJNA480220	SAMN09630922	SRX4367525	GSM3261617	SRP152811	Kinsella	High	rumen epithelium	rumen epithelium	16
SRR7498086	PRJNA480220	SAMN09630920	SRX4367527	GSM3261619	SRP152811	Kinsella	High	rumen epithelium	rumen epithelium	10.04
SRR7498087	PRJNA480220	SAMN09630919	SRX4367528	GSM3261620	SRP152811	Kinsella	High	rumen epithelium	rumen epithelium	7.33
SRR7498090	PRJNA480220	SAMN09630916	SRX4367531	GSM3261623	SRP152811	Kinsella	High	rumen epithelium	rumen epithelium	10
SRR7498102	PRJNA480220	SAMN09630949	SRX4367543	GSM3261635	SRP152811	Angus	High	rumen epithelium	rumen epithelium	5.67
SRR7498114	PRJNA480220	SAMN09630938	SRX4367555	GSM3261647	SRP152811	Charolais	Low	rumen epithelium	rumen epithelium	7.33
SRR7498121	PRJNA480220	SAMN09630931	SRX4367562	GSM3261654	SRP152811	Charolais	High	rumen epithelium	rumen epithelium	8
SRR7498101	PRJNA480220	SAMN09630950	SRX4367542	GSM3261634	SRP152811	Angus	High	rumen epithelium	rumen epithelium	10.33
SRR7498105	PRJNA480220	SAMN09630952	SRX4367546	GSM3261638	SRP152811	Angus	High	rumen epithelium	rumen epithelium	11
SRR7498173	PRJNA480220	SAMN09630830	SRX4367614	GSM3261706	SRP152811	Kinsella	Low	Muscle tissue	Muscle	10
SRR7498174	PRJNA480220	SAMN09630882	SRX4367615	GSM3261707	SRP152811	Kinsella	Low	Muscle tissue	Muscle	13.67
SRR7498185	PRJNA480220	SAMN09630871	SRX4367626	GSM3261718	SRP152811	Kinsella	High	Muscle tissue	Muscle	10
SRR7498198	PRJNA480220	SAMN09630815	SRX4367639	GSM3261731	SRP152811	Angus	High	Muscle tissue	Muscle	10
SRR7498171	PRJNA480220	SAMN09630832	SRX4367612	GSM3261704	SRP152811	Kinsella	Low	Muscle tissue	Muscle	10
SRR7498178	PRJNA480220	SAMN09630878	SRX4367619	GSM3261711	SRP152811	Kinsella	High	Muscle tissue	Muscle	11
SRR7498180	PRJNA480220	SAMN09630876	SRX4367621	GSM3261713	SRP152811	Kinsella	High	Muscle tissue	Muscle	8
SRR7498188	PRJNA480220	SAMN09630868	SRX4367629	GSM3261721	SRP152811	Angus	Low	Muscle tissue	Muscle	13
SRR7498189	PRJNA480220	SAMN09630867	SRX4367630	GSM3261722	SRP152811	Angus	Low	Muscle tissue	Muscle	9
SRR7498196	PRJNA480220	SAMN09630862	SRX4367637	GSM3261729	SRP152811	Angus	High	Muscle tissue	Muscle	10.33
SRR7498197	PRJNA480220	SAMN09630816	SRX4367638	GSM3261730	SRP152811	Angus	High	Muscle tissue	Muscle	5.67
SRR7498200	PRJNA480220	SAMN09630811	SRX4367641	GSM3261733	SRP152811	Angus	High	Muscle tissue	Muscle	11
SRR7498207	PRJNA480220	SAMN09630804	SRX4367648	GSM3261740	SRP152811	Charolais	Low	Muscle tissue	Muscle	10
SRR7498208	PRJNA480220	SAMN09630855	SRX4367649	GSM3261741	SRP152811	Charolais	Low	Muscle tissue	Muscle	7.33
SRR7498209	PRJNA480220	SAMN09630854	SRX4367650	GSM3261742	SRP152811	Charolais	High	Muscle tissue	Muscle	10
SRR7498172	PRJNA480220	SAMN09630831	SRX4367613	GSM3261705	SRP152811	Kinsella	Low	Muscle tissue	Muscle	10
SRR7498176	PRJNA480220	SAMN09630880	SRX4367617	GSM3261709	SRP152811	Kinsella	Low	Muscle tissue	Muscle	13
SRR7498191	PRJNA480220	SAMN09630865	SRX4367632	GSM3261724	SRP152811	Angus	Low	Muscle tissue	Muscle	15
SRR7498192	PRJNA480220	SAMN09630864	SRX4367633	GSM3261725	SRP152811	Angus	Low	Muscle tissue	Muscle	9.33
SRR7498199	PRJNA480220	SAMN09630812	SRX4367640	GSM3261732	SRP152811	Angus	High	Muscle tissue	Muscle	10.33
SRR7498204	PRJNA480220	SAMN09630807	SRX4367645	GSM3261737	SRP152811	Charolais	Low	Muscle tissue	Muscle	7.33
SRR7498211	PRJNA480220	SAMN09630852	SRX4367652	GSM3261744	SRP152811	Charolais	High	Muscle tissue	Muscle	12
SRR7498215	PRJNA480220	SAMN09630848	SRX4367656	GSM3261748	SRP152811	Charolais	High	Muscle tissue	Muscle	8
SRR7498177	PRJNA480220	SAMN09630879	SRX4367618	GSM3261710	SRP152811	Kinsella	Low	Muscle tissue	Muscle
SRR7498184	PRJNA480220	SAMN09630872	SRX4367625	GSM3261717	SRP152811	Kinsella	High	Muscle tissue	Muscle	12.33
SRR7498187	PRJNA480220	SAMN09630869	SRX4367628	GSM3261720	SRP152811	Angus	Low	Muscle tissue	Muscle	16
SRR7498194	PRJNA480220	SAMN09630813	SRX4367635	GSM3261727	SRP152811	Angus	High	Muscle tissue	Muscle	12
SRR7498203	PRJNA480220	SAMN09630808	SRX4367644	GSM3261736	SRP152811	Charolais	Low	Muscle tissue	Muscle	6.67
SRR7498210	PRJNA480220	SAMN09630853	SRX4367651	GSM3261743	SRP152811	Charolais	High	Muscle tissue	Muscle	7.67
SRR7498214	PRJNA480220	SAMN09630849	SRX4367655	GSM3261747	SRP152811	Charolais	High	Muscle tissue	Muscle	8
SRR7498183	PRJNA480220	SAMN09630873	SRX4367624	GSM3261716	SRP152811	Kinsella	High	Muscle tissue	Muscle	13
SRR7498186	PRJNA480220	SAMN09630870	SRX4367627	GSM3261719	SRP152811	Angus	Low	Muscle tissue	Muscle	8
SRR7498193	PRJNA480220	SAMN09630814	SRX4367634	GSM3261726	SRP152811	Angus	Low	Muscle tissue	Muscle	9
SRR7498202	PRJNA480220	SAMN09630809	SRX4367643	GSM3261735	SRP152811	Charolais	Low	Muscle tissue	Muscle	13
SRR7498206	PRJNA480220	SAMN09630805	SRX4367647	GSM3261739	SRP152811	Charolais	Low	Muscle tissue	Muscle	13.33
SRR7498175	PRJNA480220	SAMN09630881	SRX4367616	GSM3261708	SRP152811	Kinsella	Low	Muscle tissue	Muscle	10.33
SRR7498179	PRJNA480220	SAMN09630877	SRX4367620	GSM3261712	SRP152811	Kinsella	High	Muscle tissue	Muscle	16
SRR7498190	PRJNA480220	SAMN09630866	SRX4367631	GSM3261723	SRP152811	Angus	Low	Muscle tissue	Muscle	11
SRR7498195	PRJNA480220	SAMN09630863	SRX4367636	GSM3261728	SRP152811	Angus	High	Muscle tissue	Muscle	16
SRR7498212	PRJNA480220	SAMN09630851	SRX4367653	GSM3261745	SRP152811	Charolais	High	Muscle tissue	Muscle	8
SRR7498181	PRJNA480220	SAMN09630875	SRX4367622	GSM3261714	SRP152811	Kinsella	High	Muscle tissue	Muscle	10.04
SRR7498213	PRJNA480220	SAMN09630850	SRX4367654	GSM3261746	SRP152811	Charolais	High	Muscle tissue	Muscle	11.33
SRR7498182	PRJNA480220	SAMN09630874	SRX4367623	GSM3261715	SRP152811	Kinsella	High	Muscle tissue	Muscle	7.33
SRR7498201	PRJNA480220	SAMN09630810	SRX4367642	GSM3261734	SRP152811	Angus	High	Muscle tissue	Muscle	14
SRR7498205	PRJNA480220	SAMN09630806	SRX4367646	GSM3261738	SRP152811	Charolais	Low	Muscle tissue	Muscle	8.67
SRR7498128	PRJNA480220	SAMN09630961	SRX4367569	GSM3261661	SRP152811	Kinsella	Low	Liver tissue	liver	10.33
SRR7498132	PRJNA480220	SAMN09630957	SRX4367573	GSM3261665	SRP152811	Kinsella	High	Liver tissue	liver	16
SRR7498149	PRJNA480220	SAMN09630899	SRX4367590	GSM3261682	SRP152811	Angus	High	Liver tissue	liver	10.33
SRR7498151	PRJNA480220	SAMN09630897	SRX4367592	GSM3261684	SRP152811	Angus	High	Liver tissue	liver	10
SRR7498153	PRJNA480220	SAMN09630895	SRX4367594	GSM3261686	SRP152811	Angus	High	Liver tissue	liver	11
SRR7498157	PRJNA480220	SAMN09630891	SRX4367598	GSM3261690	SRP152811	Charolais	Low	Liver tissue	liver	7.33
SRR7498165	PRJNA480220	SAMN09630838	SRX4367606	GSM3261698	SRP152811	Charolais	High	Liver tissue	liver	7.67
SRR7498167	PRJNA480220	SAMN09630836	SRX4367608	GSM3261700	SRP152811	Charolais	High	Liver tissue	liver	8
SRR7498169	PRJNA480220	SAMN09630834	SRX4367610	GSM3261702	SRP152811	Charolais	High	Liver tissue	liver	8
SRR7498123	PRJNA480220	SAMN09630966	SRX4367564	GSM3261656	SRP152811	Kinsella	Low	Liver tissue	liver	10
SRR7498138	PRJNA480220	SAMN09630857	SRX4367579	GSM3261671	SRP152811	Kinsella	High	Liver tissue	liver	10
SRR7498139	PRJNA480220	SAMN09630856	SRX4367580	GSM3261672	SRP152811	Angus	Low	Liver tissue	liver	8
SRR7498141	PRJNA480220	SAMN09630907	SRX4367582	GSM3261674	SRP152811	Angus	Low	Liver tissue	liver	13
SRR7498143	PRJNA480220	SAMN09630905	SRX4367584	GSM3261676	SRP152811	Angus	Low	Liver tissue	liver	11
SRR7498145	PRJNA480220	SAMN09630903	SRX4367586	GSM3261678	SRP152811	Angus	Low	Liver tissue	liver	9.33
SRR7498146	PRJNA480220	SAMN09630902	SRX4367587	GSM3261679	SRP152811	Angus	Low	Liver tissue	liver	9
SRR7498155	PRJNA480220	SAMN09630893	SRX4367596	GSM3261688	SRP152811	Charolais	Low	Liver tissue	liver	13
SRR7498140	PRJNA480220	SAMN09630908	SRX4367581	GSM3261673	SRP152811	Angus	Low	Liver tissue	liver	16
SRR7498129	PRJNA480220	SAMN09630960	SRX4367570	GSM3261662	SRP152811	Kinsella	Low	Liver tissue	liver	13
SRR7498133	PRJNA480220	SAMN09630956	SRX4367574	GSM3261666	SRP152811	Kinsella	High	Liver tissue	liver	8
SRR7498156	PRJNA480220	SAMN09630892	SRX4367597	GSM3261689	SRP152811	Charolais	Low	Liver tissue	liver	6.67
SRR7498160	PRJNA480220	SAMN09630888	SRX4367601	GSM3261693	SRP152811	Charolais	Low	Liver tissue	liver	5
SRR7498166	PRJNA480220	SAMN09630837	SRX4367607	GSM3261699	SRP152811	Charolais	High	Liver tissue	liver	12
SRR7498130	PRJNA480220	SAMN09630959	SRX4367571	GSM3261663	SRP152811	Kinsella	Low	Liver tissue	liver
SRR7498131	PRJNA480220	SAMN09630958	SRX4367572	GSM3261664	SRP152811	Kinsella	High	Liver tissue	liver	11
SRR7498135	PRJNA480220	SAMN09630861	SRX4367576	GSM3261668	SRP152811	Kinsella	High	Liver tissue	liver	7.33
SRR7498170	PRJNA480220	SAMN09630833	SRX4367611	GSM3261703	SRP152811	Charolais	High	Liver tissue	liver	8
SRR7498147	PRJNA480220	SAMN09630901	SRX4367588	GSM3261680	SRP152811	Angus	High	Liver tissue	liver	12
SRR7498154	PRJNA480220	SAMN09630894	SRX4367595	GSM3261687	SRP152811	Angus	High	Liver tissue	liver	14
SRR7498159	PRJNA480220	SAMN09630889	SRX4367600	GSM3261692	SRP152811	Charolais	Low	Liver tissue	liver	13.33
SRR7498163	PRJNA480220	SAMN09630885	SRX4367604	GSM3261696	SRP152811	Charolais	High	Liver tissue	liver	10
SRR7498164	PRJNA480220	SAMN09630884	SRX4367605	GSM3261697	SRP152811	Charolais	High	Liver tissue	liver	10
SRR7498125	PRJNA480220	SAMN09630964	SRX4367566	GSM3261658	SRP152811	Kinsella	Low	Liver tissue	liver	10
SRR7498126	PRJNA480220	SAMN09630963	SRX4367567	GSM3261659	SRP152811	Kinsella	Low	Liver tissue	liver	15.33
SRR7498144	PRJNA480220	SAMN09630904	SRX4367585	GSM3261677	SRP152811	Angus	Low	Liver tissue	liver	15
SRR7498127	PRJNA480220	SAMN09630962	SRX4367568	GSM3261660	SRP152811	Kinsella	Low	Liver tissue	liver	13.67
SRR7498137	PRJNA480220	SAMN09630859	SRX4367578	GSM3261670	SRP152811	Kinsella	High	Liver tissue	liver	12.33
SRR7498148	PRJNA480220	SAMN09630900	SRX4367589	GSM3261681	SRP152811	Angus	High	Liver tissue	liver	16
SRR7498150	PRJNA480220	SAMN09630898	SRX4367591	GSM3261683	SRP152811	Angus	High	Liver tissue	liver	5.67
SRR7498152	PRJNA480220	SAMN09630896	SRX4367593	GSM3261685	SRP152811	Angus	High	Liver tissue	liver	10.33
SRR7498161	PRJNA480220	SAMN09630887	SRX4367602	GSM3261694	SRP152811	Charolais	Low	Liver tissue	liver	10
SRR7498168	PRJNA480220	SAMN09630835	SRX4367609	GSM3261701	SRP152811	Charolais	High	Liver tissue	liver	11.33
SRR7498124	PRJNA480220	SAMN09630965	SRX4367565	GSM3261657	SRP152811	Kinsella	Low	Liver tissue	liver	10
SRR7498158	PRJNA480220	SAMN09630890	SRX4367599	GSM3261691	SRP152811	Charolais	Low	Liver tissue	liver	8.67
SRR7498134	PRJNA480220	SAMN09630955	SRX4367575	GSM3261667	SRP152811	Kinsella	High	Liver tissue	liver	10.04
SRR7498162	PRJNA480220	SAMN09630886	SRX4367603	GSM3261695	SRP152811	Charolais	Low	Liver tissue	liver	7.33
SRR7498142	PRJNA480220	SAMN09630906	SRX4367583	GSM3261675	SRP152811	Angus	Low	Liver tissue	liver	9
SRR7498136	PRJNA480220	SAMN09630860	SRX4367577	GSM3261669	SRP152811	Kinsella	High	Liver tissue	liver	13

## Sheet: GSE65125
Experimental and phenotypical information of the dataset GSE65125
Run	BioProject	BioSample	Experiment	GEO_Accession (exp)	Sample Name	SRA Study	sex	source_name	Tissue
SRR1767622	PRJNA273164	SAMN03288795	SRX848927	GSM1587662	GSM1587662	SRP052656	female	Female(Cow) Fat	Fat
SRR1767638	PRJNA273164	SAMN03288779	SRX848943	GSM1587678	GSM1587678	SRP052656	female	Female(Cow) Fat	Fat
SRR1767642	PRJNA273164	SAMN03288793	SRX848947	GSM1587682	GSM1587682	SRP052656	male	Male(Bull) Fat	Fat
SRR1767650	PRJNA273164	SAMN03288765	SRX848955	GSM1587690	GSM1587690	SRP052656	male	Male(Bull) Fat	Fat
SRR1767646	PRJNA273164	SAMN03288796	SRX848951	GSM1587686	GSM1587686	SRP052656	male	Male(Bull) Fat	Fat
SRR1767658	PRJNA273164	SAMN03288760	SRX848963	GSM1587698	GSM1587698	SRP052656	male	Male(Bull) Fat	Fat
SRR1767630	PRJNA273164	SAMN03288775	SRX848935	GSM1587670	GSM1587670	SRP052656	female	Female(Cow) Fat	Fat
SRR1767654	PRJNA273164	SAMN03288759	SRX848959	GSM1587694	GSM1587694	SRP052656	male	Male(Bull) Fat	Fat
SRR1767626	PRJNA273164	SAMN03288771	SRX848931	GSM1587666	GSM1587666	SRP052656	female	Female(Cow) Fat	Fat
SRR1767634	PRJNA273164	SAMN03288786	SRX848939	GSM1587674	GSM1587674	SRP052656	female	Female(Cow) Fat	Fat
SRR1767625	PRJNA273164	SAMN03288784	SRX848930	GSM1587665	GSM1587665	SRP052656	female	Female(Cow) liver	Liver
SRR1767629	PRJNA273164	SAMN03288774	SRX848934	GSM1587669	GSM1587669	SRP052656	female	Female(Cow) liver	Liver
SRR1767633	PRJNA273164	SAMN03288785	SRX848938	GSM1587673	GSM1587673	SRP052656	female	Female(Cow) liver	Liver
SRR1767641	PRJNA273164	SAMN03288788	SRX848946	GSM1587681	GSM1587681	SRP052656	male	Male(Bull) liver	Liver
SRR1767645	PRJNA273164	SAMN03288790	SRX848950	GSM1587685	GSM1587685	SRP052656	male	Male(Bull) liver	Liver
SRR1767649	PRJNA273164	SAMN03288762	SRX848954	GSM1587689	GSM1587689	SRP052656	male	Male(Bull) liver	Liver
SRR1767653	PRJNA273164	SAMN03288777	SRX848958	GSM1587693	GSM1587693	SRP052656	male	Male(Bull) liver	Liver
SRR1767657	PRJNA273164	SAMN03288763	SRX848962	GSM1587697	GSM1587697	SRP052656	male	Male(Bull) liver	Liver
SRR1767621	PRJNA273164	SAMN03288783	SRX848926	GSM1587661	GSM1587661	SRP052656	female	Female(Cow) liver	Liver
SRR1767637	PRJNA273164	SAMN03288770	SRX848942	GSM1587677	GSM1587677	SRP052656	female	Female(Cow) liver	Liver
SRR1767623	PRJNA273164	SAMN03288773	SRX848928	GSM1587663	GSM1587663	SRP052656	female	Female(Cow) Muscle	Muscle
SRR1767627	PRJNA273164	SAMN03288798	SRX848932	GSM1587667	GSM1587667	SRP052656	female	Female(Cow) Muscle	Muscle
SRR1767635	PRJNA273164	SAMN03288780	SRX848940	GSM1587675	GSM1587675	SRP052656	female	Female(Cow) Muscle	Muscle
SRR1767639	PRJNA273164	SAMN03288776	SRX848944	GSM1587679	GSM1587679	SRP052656	female	Female(Cow) Muscle	Muscle
SRR1767643	PRJNA273164	SAMN03288781	SRX848948	GSM1587683	GSM1587683	SRP052656	male	Male(Bull) Muscle	Muscle
SRR1767647	PRJNA273164	SAMN03288772	SRX848952	GSM1587687	GSM1587687	SRP052656	male	Male(Bull) Muscle	Muscle
SRR1767651	PRJNA273164	SAMN03288789	SRX848956	GSM1587691	GSM1587691	SRP052656	male	Male(Bull) Muscle	Muscle
SRR1767659	PRJNA273164	SAMN03288766	SRX848964	GSM1587699	GSM1587699	SRP052656	male	Male(Bull) Muscle	Muscle
SRR1767655	PRJNA273164	SAMN03288768	SRX848960	GSM1587695	GSM1587695	SRP052656	male	Male(Bull) Muscle	Muscle
SRR1767631	PRJNA273164	SAMN03288782	SRX848936	GSM1587671	GSM1587671	SRP052656	female	Female(Cow) Muscle	Muscle
SRR1767624	PRJNA273164	SAMN03288791	SRX848929	GSM1587664	GSM1587664	SRP052656	female	Female(Cow) Pituitary-gland	Pituitary-gland
SRR1767636	PRJNA273164	SAMN03288792	SRX848941	GSM1587676	GSM1587676	SRP052656	female	Female(Cow) Pituitary-gland	Pituitary-gland
SRR1767640	PRJNA273164	SAMN03288769	SRX848945	GSM1587680	GSM1587680	SRP052656	female	Female(Cow) Pituitary-gland	Pituitary-gland
SRR1767644	PRJNA273164	SAMN03288787	SRX848949	GSM1587684	GSM1587684	SRP052656	male	Male(Bull) Pituitary-gland	Pituitary-gland
SRR1767648	PRJNA273164	SAMN03288761	SRX848953	GSM1587688	GSM1587688	SRP052656	male	Male(Bull) Pituitary-gland	Pituitary-gland
SRR1767652	PRJNA273164	SAMN03288794	SRX848957	GSM1587692	GSM1587692	SRP052656	male	Male(Bull) Pituitary-gland	Pituitary-gland
SRR1767656	PRJNA273164	SAMN03288764	SRX848961	GSM1587696	GSM1587696	SRP052656	male	Male(Bull) Pituitary-gland	Pituitary-gland
SRR1767660	PRJNA273164	SAMN03288767	SRX848965	GSM1587700	GSM1587700	SRP052656	male	Male(Bull) Pituitary-gland	Pituitary-gland
SRR1767632	PRJNA273164	SAMN03288797	SRX848937	GSM1587672	GSM1587672	SRP052656	female	Female(Cow) Pituitary-gland	Pituitary-gland
SRR1767628	PRJNA273164	SAMN03288778	SRX848933	GSM1587668	GSM1587668	SRP052656	female	Female(Cow) Pituitary-gland	Pituitary-gland
