# Supplementary material for: Identifying Key Genes and Functionally Enriched Pathways of Diverse Adipose Tissue Types in Cattle
Source: Front Genet. 2022 Feb 14;13:790690. doi: 10.3389/fgene.2022.790690 (PMC8884536; doi:10.3389/fgene.2022.790690)
Supplement: Supplementary file 3 [file Table2.XLS]

## Sheet: GSE39618
Modules and genes identified in GSE39618
	module	genes
1	yellow	ZYX
2	grey	ZYG11A
3	grey	ZWINT
4	turquoise	ZSWIM7
5	black	ZSWIM6
6	turquoise	ZSWIM5
7	turquoise	ZSWIM4
8	grey	ZSWIM3
9	turquoise	ZSWIM2
10	grey	ZSCAN23
11	brown	ZSCAN16
12	turquoise	ZRANB1
13	turquoise	ZPBP2
14	turquoise	ZPBP
15	turquoise	ZP2
16	green	ZNRF3
17	black	ZNHIT1
18	yellow	ZNF84
19	turquoise	ZNF831
20	green	ZNF81
21	turquoise	ZNF804A
22	turquoise	ZNF793
23	yellow	ZNF789
24	blue	ZNF784
25	yellow	ZNF782
26	grey	ZNF775
27	turquoise	ZNF774
28	grey	ZNF75D
29	turquoise	ZNF750
30	turquoise	ZNF713
31	blue	ZNF711
32	turquoise	ZNF710
33	green	ZNF704
34	turquoise	ZNF703
35	green	ZNF697
36	yellow	ZNF689
37	blue	ZNF688
38	grey	ZNF684
39	brown	ZNF683
40	turquoise	ZNF677
41	yellow	ZNF672
42	green	ZNF641
43	turquoise	ZNF628
44	red	ZNF618
45	grey	ZNF613
46	red	ZNF609
47	green	ZNF605
48	grey	ZNF597
49	grey	ZNF584
50	blue	ZNF580
51	brown	ZNF557
52	turquoise	ZNF555
53	yellow	ZNF554
54	turquoise	ZNF536
55	blue	ZNF524
56	yellow	ZNF521
57	brown	ZNF518A
58	green	ZNF516
59	grey	ZNF514
60	green	ZNF507
61	green	ZNF462
62	grey	ZNF446
63	grey	ZNF444
64	turquoise	ZNF414
65	black	ZNF404
66	green	ZNF398
67	turquoise	ZNF391
68	turquoise	ZNF385C
69	turquoise	ZNF385B
70	turquoise	ZNF383
71	turquoise	ZNF345
72	brown	ZNF319
73	turquoise	ZNF311
74	grey	ZNF300
75	turquoise	ZNF296
76	turquoise	ZNF283
77	green	ZNF281
78	grey	ZNF268
79	turquoise	ZNF263
80	turquoise	ZNF217
81	grey	ZNF215
82	grey	ZNF214
83	yellow	ZNF213
84	red	ZNF185
85	blue	ZNF169
86	blue	ZNF165
87	green	ZNF12
88	turquoise	ZNF114
89	yellow	ZNF106
90	turquoise	ZMYND15
91	turquoise	ZMYND12
92	grey	ZMYND10
93	blue	ZMAT5
94	green	ZMAT3
95	turquoise	ZMAT1
96	green	ZKSCAN8
97	grey	ZKSCAN7
98	grey	ZKSCAN4
99	grey	ZKSCAN2
100	turquoise	ZIC4
101	grey	ZIC2
102	turquoise	ZIC1
103	green	ZGRF1
104	turquoise	ZFYVE28
105	turquoise	ZFYVE27
106	green	ZFYVE26
107	grey	ZFPM1
108	yellow	ZFP36L1
109	brown	ZFP36
110	green	ZFP3
111	grey	ZFHX4
112	green	ZFHX2
113	turquoise	ZFAND5
114	brown	ZFAND2A
115	red	ZEB2
116	turquoise	ZDHHC24
117	green	ZDHHC23
118	green	ZDHHC21
119	red	ZDHHC20
120	turquoise	ZDHHC2
121	grey	ZDHHC19
122	turquoise	ZDHHC15
123	turquoise	ZDBF2
124	turquoise	ZCWPW1
125	yellow	ZCCHC24
126	black	ZCCHC14
127	grey	ZCCHC13
128	turquoise	ZCCHC12
129	red	ZC3HAV1L
130	turquoise	ZC3HAV1
131	turquoise	ZC3H8
132	turquoise	ZC3H12D
133	green	ZC3H12C
134	brown	ZC3H12A
135	turquoise	ZC3H10
136	red	ZC2HC1A
137	turquoise	ZBTB7C
138	brown	ZBTB6
139	grey	ZBTB46
140	green	ZBTB43
141	turquoise	ZBTB42
142	green	ZBTB41
143	green	ZBTB39
144	grey	ZBTB37
145	green	ZBTB34
146	brown	ZBTB32
147	brown	ZBTB3
148	brown	ZBTB26
149	black	ZBTB21
150	turquoise	ZBTB20
151	turquoise	ZBTB2
152	turquoise	ZBTB16
153	turquoise	ZBTB10
154	turquoise	ZBP1
155	turquoise	ZBED8
156	grey	ZAR1L
157	blue	ZAP70
158	grey	ZAN
159	blue	YWHAZ
160	yellow	YWHAG
161	green	YPEL2
162	green	YOD1
163	blue	YJEFN3
164	turquoise	YIPF7
165	turquoise	YIPF6
166	blue	YIF1B
167	blue	YEATS4
168	turquoise	YBX3
169	blue	YBX2
170	red	XYLT1
171	turquoise	XYLB
172	yellow	XXYLT1
173	blue	XRRA1
174	green	XRN1
175	turquoise	XRCC3
176	black	XRCC2
177	turquoise	XPNPEP2
178	grey	XKRX
179	grey	XKR5
180	turquoise	XIRP2
181	turquoise	XIRP1
182	turquoise	XG
183	grey	XCR1
184	brown	XBP1
185	turquoise	XAF1
186	blue	WWTR1
187	turquoise	WWOX
188	red	WWC3
189	red	WWC2
190	turquoise	WWC1
191	pink	WT1
192	turquoise	WSCD2
193	yellow	WSB1
194	brown	WNT9B
195	turquoise	WNT9A
196	turquoise	WNT8B
197	grey	WNT6
198	pink	WNT5A
199	brown	WNT2B
200	yellow	WNT2
201	pink	WNT16
202	turquoise	WNT11
203	grey	WNT10B
204	blue	WNK4
205	turquoise	WNK2
206	brown	WIF1
207	yellow	WHRN
208	turquoise	WFS1
209	turquoise	WFIKKN2
210	brown	WFIKKN1
211	grey	WFDC3
212	brown	WEE1
213	turquoise	WDSUB1
214	turquoise	WDR93
215	turquoise	WDR87
216	grey	WDR86
217	black	WDR83OS
218	turquoise	WDR81
219	turquoise	WDR74
220	turquoise	WDR72
221	turquoise	WDR54
222	red	WDR38
223	turquoise	WDR31
224	yellow	WDR17
225	turquoise	WDHD1
226	turquoise	WDFY4
227	brown	WASF1
228	turquoise	WAS
229	grey	VXN
230	turquoise	VWF
231	turquoise	VWCE
232	green	VWA7
233	grey	VWA5B2
234	grey	VWA5B1
235	turquoise	VWA5A
236	brown	VWA3B
237	yellow	VWA3A
238	turquoise	VWA2
239	blue	VSTM5
240	grey	VSTM2L
241	turquoise	VSTM1
242	turquoise	VSNL1
243	green	VSIG8
244	turquoise	VSIG4
245	green	VSIG2
246	turquoise	VSIG10L
247	blue	VRK3
248	turquoise	VPS28
249	turquoise	VPS26A
250	green	VPS13C
251	green	VPS13B
252	turquoise	VNN2
253	brown	VNN1
254	turquoise	VMAC
255	yellow	VLDLR
256	red	VKORC1L1
257	brown	VIT
258	brown	VIPR2
259	turquoise	VIPR1
260	turquoise	VIM
261	turquoise	VILL
262	grey	VIL1
263	red	VGLL3
264	turquoise	VGLL2
265	turquoise	VGF
266	blue	VEPH1
267	turquoise	VEGFD
268	yellow	VEGFC
269	turquoise	VDR
270	blue	VDAC3
271	blue	VCAN
272	turquoise	VCAM1
273	turquoise	VBP1
274	grey	VAX2
275	turquoise	VAV3
276	blue	VAV2
277	turquoise	VAV1
278	grey	VAT1L
279	yellow	VASN
280	turquoise	VASH2
281	turquoise	VASH1
282	green	VANGL1
283	green	VAMP8
284	red	VAMP5
285	red	UVSSA
286	red	UTRN
287	turquoise	USP54
288	turquoise	USP50
289	green	USP49
290	green	USP45
291	grey	USP43
292	green	USP37
293	black	USP31
294	turquoise	USP2
295	turquoise	USP13
296	grey	USH2A
297	pink	USH1C
298	green	USF3
299	blue	UROD
300	turquoise	UROC1
301	blue	UQCRQ
302	blue	UQCRH
303	blue	UQCRFS1
304	blue	UQCRC2
305	blue	UQCRC1
306	blue	UQCR11
307	blue	UQCR10
308	yellow	UPP1
309	pink	UPK3B
310	pink	UPK1B
311	grey	UPK1A
312	turquoise	UPF3A
313	grey	UPB1
314	turquoise	UNC93B1
315	blue	UNC93A
316	green	UNC80
317	turquoise	UNC79
318	turquoise	UNC5C
319	blue	UNC5B
320	green	UNC5A
321	turquoise	UNC45B
322	turquoise	UNC13D
323	grey	UNC13C
324	turquoise	UNC13B
325	turquoise	UNC119
326	turquoise	UMPS
327	turquoise	ULBP21
328	turquoise	ULBP17
329	blue	UHRF1BP1L
330	green	UHRF1BP1
331	green	UHMK1
332	brown	UGT8
333	blue	UGCG
334	turquoise	UCP3
335	turquoise	UCP2
336	grey	UCP1
337	blue	UCHL3
338	grey	UCHL1
339	green	UBXN2A
340	turquoise	UBXN11
341	green	UBN2
342	grey	UBL4B
343	yellow	UBIAD1
344	blue	UBE3D
345	turquoise	UBE2S
346	green	UBE2L6
347	blue	UBE2E2
348	blue	UBE2C
349	turquoise	UBD
350	blue	UBASH3B
351	turquoise	UBASH3A
352	turquoise	UBALD2
353	turquoise	UBALD1
354	blue	UBAC1
355	turquoise	UBA7
356	turquoise	UAP1L1
357	yellow	TYW5
358	turquoise	TYRP1
359	turquoise	TYROBP
360	turquoise	TYRO3
361	turquoise	TXNRD3
362	black	TXNRD2
363	turquoise	TXNIP
364	turquoise	TXNDC12
365	turquoise	TXN
366	black	TXLNG
367	turquoise	TXLNB
368	turquoise	TXK
369	turquoise	TWIST2
370	yellow	TWIST1
371	turquoise	TWF1
372	turquoise	TULP2
373	grey	TULP1
374	blue	TUFT1
375	turquoise	TUBGCP4
376	turquoise	TUBD1
377	brown	TUBB6
378	yellow	TUBB4A
379	yellow	TUBB3
380	turquoise	TUBB1
381	turquoise	TUBA8
382	turquoise	TUBA4A
383	yellow	TUBA3E
384	brown	TUBA1C
385	turquoise	TUB
386	turquoise	TTYH3
387	grey	TTYH2
388	grey	TTYH1
389	blue	TTR
390	turquoise	TTPA
391	yellow	TTLL9
392	green	TTLL7
393	grey	TTLL6
394	turquoise	TTK
395	turquoise	TTI2
396	turquoise	TTF2
397	turquoise	TTC9B
398	blue	TTC9
399	turquoise	TTC39C
400	green	TTC39B
401	turquoise	TTC39A
402	brown	TTC30B
403	red	TTC28
404	turquoise	TTC25
405	yellow	TTC23L
406	turquoise	TTC21A
407	turquoise	TTC14
408	grey	TTC12
409	blue	TTC1
410	green	TTBK2
411	grey	TSTD1
412	black	TST
413	grey	TSSK6
414	grey	TSSK4
415	grey	TSSK3
416	grey	TSSK2
417	grey	TSSK1B
418	blue	TSSC4
419	blue	TSR3
420	yellow	TSPYL2
421	turquoise	TSPOAP1
422	turquoise	TSPO
423	grey	TSPEAR
424	red	TSPAN7
425	yellow	TSPAN6
426	black	TSPAN33
427	turquoise	TSPAN32
428	brown	TSPAN2
429	yellow	TSPAN17
430	turquoise	TSPAN15
431	turquoise	TSPAN12
432	turquoise	TSPAN11
433	turquoise	TSKS
434	turquoise	TSHR
435	blue	TSFM
436	brown	TSC22D2
437	turquoise	TSC22D1
438	brown	TRUB1
439	grey	TRPV4
440	turquoise	TRPV2
441	turquoise	TRPV1
442	blue	TRPT1
443	black	TRPS1
444	blue	TRPM6
445	brown	TRPM5
446	grey	TRPM3
447	turquoise	TRPM2
448	yellow	TRPM1
449	turquoise	TRPC6
450	brown	TRPC4
451	brown	TRPC3
452	blue	TRPA1
453	turquoise	TROAP
454	turquoise	TRMT44
455	red	TRMT112
456	grey	TRIP10
457	grey	TRIM9
458	turquoise	TRIM66
459	turquoise	TRIM63
460	turquoise	TRIM59
461	turquoise	TRIM55
462	turquoise	TRIM54
463	blue	TRIM45
464	brown	TRIM36
465	turquoise	TRIM34
466	green	TRIM33
467	grey	TRIM31
468	turquoise	TRIM29
469	blue	TRIM25
470	turquoise	TRIM21
471	brown	TRIM2
472	brown	TRIM17
473	turquoise	TRIM14
474	turquoise	TRIL
475	yellow	TRIB3
476	turquoise	TRIB1
477	blue	TRIAP1
478	grey	TRHDE
479	brown	TRH
480	blue	TRERF1
481	turquoise	TREML2
482	turquoise	TREM2
483	turquoise	TREM1
484	turquoise	TRARG1
485	green	TRAPPC6A
486	blue	TRAPPC1
487	turquoise	TRANK1
488	red	TRAM2
489	brown	TRAM1L1
490	blue	TRAM1
491	turquoise	TRAIP
492	brown	TRAF5
493	green	TRADD
494	turquoise	TPT1
495	yellow	TPST1
496	turquoise	TPSB2
497	blue	TPRKB
498	grey	TPRG1
499	turquoise	TPPP3
500	turquoise	TPPP2
501	yellow	TPM4
502	turquoise	TPM2
503	red	TPGS1
504	turquoise	TPCN1
505	grey	TPC3
506	turquoise	TPBGL
507	turquoise	TPBG
508	grey	TP73
509	turquoise	TP63
510	grey	TP53TG5
511	turquoise	TP53INP2
512	yellow	TP53I11
513	turquoise	TOX3
514	grey	TOX2
515	blue	TOX
516	turquoise	TOP2A
517	blue	TOMM6
518	turquoise	TOMM20
519	turquoise	TOM1L2
520	turquoise	TOB1
521	blue	TNXB
522	turquoise	TNS4
523	turquoise	TNS3
524	red	TNS1
525	green	TNRC6B
526	turquoise	TNR
527	green	TNPO1
528	turquoise	TNNT3
529	green	TNNT2
530	turquoise	TNNT1
531	yellow	TNNI3
532	turquoise	TNNI2
533	turquoise	TNNI1
534	turquoise	TNNC2
535	turquoise	TNNC1
536	blue	TNN
537	brown	TNMD
538	turquoise	TNK1
539	yellow	TNIP2
540	green	TNIK
541	yellow	TNFSF9
542	turquoise	TNFSF8
543	grey	TNFSF4
544	grey	TNFSF18
545	black	TNFSF15
546	green	TNFSF14
547	turquoise	TNFSF13B
548	turquoise	TNFSF13
549	grey	TNFSF11
550	grey	TNFSF10
551	blue	TNFRSF9
552	grey	TNFRSF8
553	grey	TNFRSF6B
554	green	TNFRSF4
555	turquoise	TNFRSF25
556	turquoise	TNFRSF21
557	turquoise	TNFRSF19
558	turquoise	TNFRSF18
559	turquoise	TNFRSF12A
560	brown	TNFRSF11B
561	turquoise	TNFRSF11A
562	brown	TNFAIP8L3
563	turquoise	TNFAIP8L2
564	brown	TNFAIP6
565	brown	TNFAIP3
566	yellow	TNF
567	brown	TNC
568	turquoise	TMUB2
569	turquoise	TMUB1
570	black	TMTC2
571	black	TMTC1
572	turquoise	TMSB4X
573	turquoise	TMSB10
574	grey	TMPRSS9
575	yellow	TMPRSS6
576	turquoise	TMPRSS2
577	blue	TMPRSS15
578	turquoise	TMOD4
579	turquoise	TMOD1
580	turquoise	TMIGD3
581	blue	TMEM98
582	turquoise	TMEM97
583	grey	TMEM88B
584	turquoise	TMEM88
585	turquoise	TMEM86A
586	blue	TMEM82
587	blue	TMEM81
588	green	TMEM80
589	turquoise	TMEM79
590	grey	TMEM74
591	turquoise	TMEM71
592	turquoise	TMEM67
593	green	TMEM64
594	brown	TMEM61
595	brown	TMEM59L
596	grey	TMEM54
597	turquoise	TMEM53
598	blue	TMEM52
599	turquoise	TMEM51
600	yellow	TMEM45A
601	green	TMEM42
602	green	TMEM40
603	turquoise	TMEM38B
604	turquoise	TMEM38A
605	yellow	TMEM37
606	brown	TMEM35A
607	green	TMEM33
608	grey	TMEM30C
609	blue	TMEM30B
610	yellow	TMEM266
611	grey	TMEM26
612	brown	TMEM255A
613	turquoise	TMEM254
614	grey	TMEM253
615	green	TMEM245
616	green	TMEM240
617	turquoise	TMEM232
618	turquoise	TMEM229B
619	blue	TMEM225B
620	blue	TMEM223
621	turquoise	TMEM220
622	blue	TMEM205
623	black	TMEM202
624	grey	TMEM200C
625	turquoise	TMEM200A
626	grey	TMEM198
627	red	TMEM192
628	turquoise	TMEM189
629	green	TMEM187
630	yellow	TMEM186
631	turquoise	TMEM184A
632	turquoise	TMEM182
633	turquoise	TMEM181
634	turquoise	TMEM179
635	red	TMEM178A
636	blue	TMEM177
637	brown	TMEM176B
638	brown	TMEM176A
639	green	TMEM170B
640	grey	TMEM169
641	yellow	TMEM165
642	blue	TMEM161A
643	yellow	TMEM158
644	turquoise	TMEM156
645	turquoise	TMEM151A
646	turquoise	TMEM150B
647	blue	TMEM14A
648	blue	TMEM145
649	turquoise	TMEM144
650	blue	TMEM143
651	blue	TMEM141
652	blue	TMEM140
653	turquoise	TMEM135
654	blue	TMEM134
655	brown	TMEM132E
656	grey	TMEM132C
657	red	TMEM132B
658	turquoise	TMEM130
659	blue	TMEM126B
660	grey	TMEM121
661	blue	TMEM120B
662	turquoise	TMEM119
663	yellow	TMEM116
664	turquoise	TMEM110
665	turquoise	TMEM108
666	turquoise	TMEM106A
667	blue	TMEM102
668	yellow	TMEM100
669	grey	TMEFF2
670	turquoise	TMEFF1
671	green	TMED9
672	green	TMED8
673	turquoise	TMED3
674	turquoise	TMCO4
675	grey	TMCO2
676	brown	TMCC3
677	grey	TMCC2
678	grey	TMC8
679	turquoise	TMC7
680	grey	TMC2
681	turquoise	TMC1
682	grey	TMBIM7
683	blue	TM7SF2
684	grey	TM6SF2
685	turquoise	TM6SF1
686	grey	TM4SF5
687	green	TM4SF18
688	brown	TM4SF1
689	yellow	TLX1
690	turquoise	TLR9
691	turquoise	TLR7
692	turquoise	TLR6
693	turquoise	TLR2
694	turquoise	TLR10
695	turquoise	TLL2
696	blue	TLL1
697	grey	TLE6
698	yellow	TLE3
699	turquoise	TLE2
700	brown	TLE1
701	turquoise	TLDC2
702	turquoise	TLCD4
703	grey	TLCD3B
704	turquoise	TLCD2
705	grey	TKTL2
706	grey	TKTL1
707	turquoise	TKT
708	turquoise	TKFC
709	grey	TJP3
710	brown	TIPARP
711	turquoise	TINAGL1
712	turquoise	TIMP4
713	blue	TIMP3
714	turquoise	TIMP2
715	yellow	TIMMDC1
716	blue	TIMM29
717	blue	TIMM22
718	turquoise	TIMD4
719	grey	TIGIT
720	yellow	TIGD2
721	grey	TIGAR
722	blue	TICRR
723	turquoise	TIAM2
724	turquoise	TIAM1
725	yellow	THY1
726	black	THSD7A
727	black	THSD4
728	yellow	THSD1
729	turquoise	THRSP
730	blue	THOC7
731	brown	THOC6
732	turquoise	THNSL2
733	turquoise	THEMIS2
734	turquoise	THEMIS
735	grey	THEM6
736	turquoise	THEM4
737	turquoise	THBS4
738	blue	THBS3
739	blue	THBS2
740	black	THBS1
741	turquoise	THAP9
742	turquoise	TH
743	turquoise	TGM5
744	turquoise	TGM3
745	brown	TGM2
746	turquoise	TGM1
747	brown	TGIF1
748	red	TGFBR3
749	black	TGFBR1
750	turquoise	TGFBI
751	brown	TGFB3
752	yellow	TGFB1I1
753	grey	TG
754	green	TFRC
755	turquoise	TFR2
756	brown	TFPI2
757	turquoise	TFEC
758	blue	TFAP4
759	turquoise	TF
760	black	TEX9
761	turquoise	TEX45
762	turquoise	TEX35
763	turquoise	TEX264
764	turquoise	TEX261
765	brown	TEX26
766	turquoise	TEX12
767	green	TET3
768	turquoise	TESPA1
769	brown	TESC
770	black	TES
771	yellow	TERB1
772	grey	TENT5C
773	red	TENT5A
774	turquoise	TENM4
775	turquoise	TENM3
776	grey	TENM2
777	blue	TENM1
778	blue	TEN1
779	turquoise	TEKT3
780	yellow	TEKT2
781	blue	TEFM
782	grey	TEDC1
783	turquoise	TECTB
784	blue	TECR
785	yellow	TEC
786	turquoise	TEAD4
787	turquoise	TEAD3
788	green	TEAD1
789	turquoise	TDRP
790	turquoise	TDRKH
791	grey	TDRD6
792	grey	TDRD12
793	grey	TDRD10
794	turquoise	TDH
795	turquoise	TCTN1
796	grey	TCTE3
797	turquoise	TCP11
798	grey	TCN1
799	yellow	TCIM
800	blue	TCF7L2
801	black	TCF4
802	turquoise	TCF19
803	turquoise	TCF15
804	blue	TCEANC
805	brown	TCEAL9
806	turquoise	TCEA3
807	turquoise	TCAP
808	grey	TCAM1
809	blue	TC2N
810	grey	TBXT
811	turquoise	TBXAS1
812	turquoise	TBXA2R
813	blue	TBX6
814	turquoise	TBX21
815	grey	TBX20
816	grey	TBX19
817	pink	TBX15
818	turquoise	TBC1D9B
819	blue	TBC1D9
820	green	TBC1D8B
821	yellow	TBC1D4
822	yellow	TBC1D30
823	turquoise	TBC1D2B
824	grey	TBC1D21
825	turquoise	TBC1D20
826	red	TBC1D16
827	turquoise	TBC1D10C
828	yellow	TBC1D10A
829	blue	TAZ
830	turquoise	TAS1R1
831	green	TAOK1
832	black	TANGO2
833	green	TANC2
834	black	TANC1
835	black	TAMM41
836	brown	TAMALIN
837	turquoise	TALDO1
838	turquoise	TAGLN3
839	brown	TAGLN
840	grey	TAGAP
841	blue	TAFA5
842	turquoise	TAF7L
843	black	TAF4B
844	yellow	TAF1D
845	turquoise	TACR2
846	brown	TACO1
847	green	TACC3
848	turquoise	TACC2
849	red	TACC1
850	grey	SYTL3
851	black	SYTL2
852	turquoise	SYTL1
853	turquoise	SYT9
854	pink	SYT8
855	grey	SYT7
856	grey	SYT5
857	yellow	SYT4
858	turquoise	SYT3
859	brown	SYT2
860	grey	SYT17
861	turquoise	SYT12
862	turquoise	SYT1
863	turquoise	SYPL2
864	grey	SYNPR
865	turquoise	SYNPO2L
866	green	SYNPO2
867	green	SYNPO
868	green	SYNM
869	turquoise	SYNJ2
870	blue	SYNGR1
871	grey	SYNE4
872	red	SYNE3
873	brown	SYNDIG1
874	turquoise	SYNC
875	grey	SYN3
876	turquoise	SYN2
877	turquoise	SYN1
878	turquoise	SYK
879	green	SYDE2
880	grey	SYCP2L
881	grey	SYCP2
882	blue	SYCP1
883	brown	SYBU
884	blue	SWSAP1
885	turquoise	SVOP
886	green	SVIL
887	turquoise	SVEP1
888	brown	SV2B
889	blue	SV2A
890	green	SUSD6
891	brown	SUSD5
892	grey	SUSD4
893	turquoise	SUSD3
894	brown	SUSD2
895	turquoise	SUSD1
896	turquoise	SURF2
897	turquoise	SULT6B1
898	turquoise	SULT1C4
899	turquoise	SULT1B1
900	turquoise	SULT1A1
901	brown	SULF2
902	turquoise	SULF1
903	black	SUCO
904	blue	SUCLG1
905	blue	STYXL1
906	turquoise	STYK1
907	blue	STXBP5L
908	turquoise	STXBP2
909	blue	STX6
910	grey	STX3
911	blue	STX1B
912	yellow	STX1A
913	turquoise	STX12
914	blue	STX11
915	grey	STUM
916	blue	STUB1
917	turquoise	STS
918	turquoise	STRIP2
919	turquoise	STRC
920	blue	STRA6
921	turquoise	STPG1
922	turquoise	STOX1
923	green	STON2
924	turquoise	STOML1
925	turquoise	STN1
926	grey	STMN3
927	turquoise	STMN2
928	turquoise	STMN1
929	grey	STKLD1
930	red	STK4
931	turquoise	STK39
932	turquoise	STK33
933	turquoise	STK32C
934	brown	STK32A
935	grey	STK31
936	turquoise	STK16
937	turquoise	STK11IP
938	turquoise	STIP1
939	turquoise	STING1
940	turquoise	STEAP4
941	yellow	STEAP2
942	yellow	STEAP1
943	turquoise	STC2
944	brown	STC1
945	turquoise	STBD1
946	blue	STAT4
947	turquoise	STARD6
948	turquoise	STARD10
949	turquoise	STAR
950	turquoise	STAP1
951	turquoise	STAMBPL1
952	turquoise	STAG3
953	turquoise	STAC3
954	brown	STAC2
955	green	STAC
956	turquoise	STAB1
957	turquoise	ST8SIA5
958	turquoise	ST8SIA1
959	turquoise	ST7
960	turquoise	ST6GALNAC4
961	grey	ST6GAL2
962	blue	ST6GAL1
963	black	ST3GAL1
964	grey	ST14
965	turquoise	SSX2IP
966	grey	SSUH2
967	grey	SSTR1
968	grey	SSPO
969	green	SSPN
970	green	SSH2
971	turquoise	SSC5D
972	turquoise	SSC4D
973	blue	SSBP1
974	turquoise	SS18L1
975	turquoise	SRXN1
976	turquoise	SRSF12
977	grey	SRRM3
978	grey	SRPX2
979	turquoise	SRPK3
980	grey	SRMS
981	turquoise	SRM
982	turquoise	SRL
983	turquoise	SRGN
984	blue	SRGAP3
985	blue	SRGAP1
986	turquoise	SRF
987	turquoise	SRD5A3
988	brown	SRD5A1
989	turquoise	SRCIN1
990	turquoise	SQOR
991	yellow	SQLE
992	turquoise	SPTLC3
993	blue	SPTLC2
994	turquoise	SPTBN2
995	blue	SPTBN1
996	turquoise	SPTB
997	turquoise	SPTA1
998	turquoise	SPSB4
999	yellow	SPSB1
1000	blue	SPRYD4
1001	grey	SPRY4
1002	turquoise	SPRY3
1003	brown	SPRY2
1004	yellow	SPRY1
1005	blue	SPRED3
1006	black	SPRED2
1007	blue	SPRED1
1008	brown	SPP2
1009	turquoise	SPP1
1010	blue	SPON1
1011	turquoise	SPOCK2
1012	grey	SPOCK1
1013	turquoise	SPOCD1
1014	grey	SPNS3
1015	turquoise	SPN
1016	turquoise	SPIRE2
1017	grey	SPIN4
1018	turquoise	SPIN2B
1019	turquoise	SPIN2
1020	turquoise	SPI1
1021	turquoise	SPHK1
1022	turquoise	SPG21
1023	brown	SPESP1
1024	grey	SPEM1
1025	turquoise	SPEG
1026	grey	SPEF2
1027	green	SPECC1
1028	brown	SPDYA
1029	blue	SPDL1
1030	brown	SPDEF
1031	turquoise	SPC24
1032	brown	SPATC1L
1033	turquoise	SPATA9
1034	turquoise	SPATA6L
1035	black	SPATA6
1036	black	SPATA46
1037	grey	SPATA45
1038	black	SPATA2L
1039	green	SPATA25
1040	turquoise	SPATA20
1041	grey	SPATA18
1042	turquoise	SPATA16
1043	brown	SPARCL1
1044	brown	SPAM1
1045	turquoise	SPAG5
1046	grey	SPAG4
1047	grey	SPAG17
1048	yellow	SPAG1
1049	grey	SPACA9
1050	turquoise	SP7
1051	grey	SP5
1052	green	SP4
1053	brown	SOX9
1054	green	SOX6
1055	blue	SOX5
1056	brown	SOX17
1057	blue	SOX15
1058	turquoise	SOX12
1059	brown	SOX10
1060	turquoise	SOWAHD
1061	brown	SOSTDC1
1062	green	SORT1
1063	turquoise	SORL1
1064	turquoise	SORD
1065	blue	SORCS2
1066	brown	SORCS1
1067	brown	SORBS2
1068	black	SOGA1
1069	turquoise	SOD3
1070	turquoise	SOD2
1071	green	SOCS6
1072	brown	SOCS3
1073	yellow	SOCS2
1074	blue	SOCS1
1075	grey	SNX31
1076	turquoise	SNX24
1077	turquoise	SNX20
1078	turquoise	SNX2
1079	turquoise	SNX10
1080	green	SNTB2
1081	turquoise	SNTB1
1082	blue	SNTA1
1083	blue	SNRNP25
1084	black	SNRK
1085	blue	SNED1
1086	turquoise	SNCG
1087	yellow	SNCAIP
1088	brown	SNCA
1089	brown	SNAPC1
1090	turquoise	SNAP91
1091	turquoise	SNAP25
1092	yellow	SNAI2
1093	yellow	SNAI1
1094	turquoise	SMYD1
1095	black	SMURF2
1096	turquoise	SMTNL2
1097	turquoise	SMTNL1
1098	brown	SMTN
1099	brown	SMRP1
1100	turquoise	SMPX
1101	grey	SMPDL3B
1102	turquoise	SMPDL3A
1103	turquoise	SMPD3
1104	grey	SMOC2
1105	turquoise	SMOC1
1106	blue	SMIM8
1107	brown	SMIM5
1108	red	SMIM4
1109	turquoise	SMIM33
1110	grey	SMIM24
1111	blue	SMIM19
1112	blue	SMIM11A
1113	grey	SMIM10
1114	turquoise	SMIM1
1115	green	SMG1
1116	green	SMCR8
1117	brown	SMCO3
1118	turquoise	SMCO1
1119	turquoise	SMC2
1120	blue	SMARCA1
1121	turquoise	SMAP2
1122	black	SMAD9
1123	turquoise	SMAD7
1124	yellow	SMAD6
1125	green	SMAD3
1126	turquoise	SLU7
1127	grey	SLPI
1128	turquoise	SLMAP
1129	grey	SLITRK6
1130	brown	SLITRK5
1131	turquoise	SLITRK4
1132	grey	SLITRK2
1133	blue	SLIT3
1134	pink	SLIT2
1135	turquoise	SLIT1
1136	turquoise	SLIRP
1137	grey	SLFNL1
1138	green	SLCO5A1
1139	turquoise	SLCO4C1
1140	brown	SLCO4A1
1141	turquoise	SLCO3A1
1142	turquoise	SLCO2B1
1143	brown	SLCO2A1
1144	grey	SLCO1C1
1145	blue	SLCO1A2
1146	grey	SLC9C1
1147	brown	SLC9B2
1148	turquoise	SLC9B1
1149	turquoise	SLC9A9
1150	turquoise	SLC9A5
1151	grey	SLC9A3R2
1152	grey	SLC9A3
1153	turquoise	SLC9A2
1154	green	SLC8A3
1155	brown	SLC8A2
1156	black	SLC8A1
1157	blue	SLC7A8
1158	turquoise	SLC7A7
1159	yellow	SLC7A5
1160	yellow	SLC7A4
1161	green	SLC7A2
1162	turquoise	SLC7A14
1163	turquoise	SLC7A10
1164	black	SLC7A1
1165	turquoise	SLC6A9
1166	turquoise	SLC6A8
1167	grey	SLC6A7
1168	turquoise	SLC6A6
1169	turquoise	SLC6A3
1170	turquoise	SLC6A20
1171	turquoise	SLC6A2
1172	brown	SLC6A17
1173	turquoise	SLC6A16
1174	grey	SLC6A15
1175	turquoise	SLC6A14
1176	blue	SLC6A1
1177	turquoise	SLC5A9
1178	yellow	SLC5A8
1179	grey	SLC5A5
1180	grey	SLC5A11
1181	grey	SLC5A10
1182	turquoise	SLC52A2
1183	yellow	SLC51B
1184	grey	SLC51A
1185	turquoise	SLC4A9
1186	grey	SLC4A8
1187	brown	SLC4A7
1188	turquoise	SLC4A5
1189	red	SLC4A4
1190	brown	SLC4A3
1191	turquoise	SLC4A11
1192	grey	SLC4A10
1193	turquoise	SLC46A1
1194	turquoise	SLC45A3
1195	brown	SLC45A2
1196	turquoise	SLC44A3
1197	turquoise	SLC43A3
1198	blue	SLC43A2
1199	turquoise	SLC41A3
1200	blue	SLC41A2
1201	turquoise	SLC40A1
1202	turquoise	SLC3A2
1203	turquoise	SLC39A9
1204	turquoise	SLC39A8
1205	grey	SLC39A5
1206	grey	SLC39A2
1207	brown	SLC39A14
1208	grey	SLC39A12
1209	turquoise	SLC39A11
1210	red	SLC39A10
1211	grey	SLC38A8
1212	yellow	SLC38A5
1213	brown	SLC38A4
1214	pink	SLC38A3
1215	green	SLC38A11
1216	turquoise	SLC38A10
1217	black	SLC38A1
1218	blue	SLC37A4
1219	turquoise	SLC37A2
1220	turquoise	SLC37A1
1221	red	SLC36A4
1222	grey	SLC36A2
1223	red	SLC36A1
1224	turquoise	SLC35G2
1225	turquoise	SLC35F6
1226	turquoise	SLC35F1
1227	turquoise	SLC35E4
1228	red	SLC35E2
1229	green	SLC35D1
1230	red	SLC35B4
1231	turquoise	SLC35B3
1232	grey	SLC34A3
1233	black	SLC31A2
1234	blue	SLC30A7
1235	turquoise	SLC30A3
1236	black	SLC30A1
1237	black	SLC2A9
1238	turquoise	SLC2A4
1239	brown	SLC2A3
1240	blue	SLC2A13
1241	turquoise	SLC2A12
1242	turquoise	SLC2A10
1243	brown	SLC2A1
1244	grey	SLC29A4
1245	turquoise	SLC29A3
1246	blue	SLC29A2
1247	grey	SLC28A2
1248	turquoise	SLC28A1
1249	blue	SLC27A6
1250	turquoise	SLC27A5
1251	turquoise	SLC27A3
1252	turquoise	SLC27A1
1253	turquoise	SLC26A9
1254	yellow	SLC26A7
1255	blue	SLC26A3
1256	red	SLC26A2
1257	grey	SLC26A10
1258	grey	SLC26A1
1259	brown	SLC25A48
1260	green	SLC25A46
1261	turquoise	SLC25A45
1262	blue	SLC25A4
1263	turquoise	SLC25A35
1264	black	SLC25A34
1265	yellow	SLC25A3
1266	turquoise	SLC25A25
1267	turquoise	SLC25A22
1268	grey	SLC25A21
1269	yellow	SLC25A20
1270	turquoise	SLC25A17
1271	yellow	SLC25A13
1272	turquoise	SLC25A1
1273	turquoise	SLC24A3
1274	grey	SLC24A1
1275	turquoise	SLC23A3
1276	red	SLC23A2
1277	grey	SLC23A1
1278	blue	SLC22A4
1279	grey	SLC22A31
1280	brown	SLC22A3
1281	brown	SLC22A23
1282	green	SLC22A18
1283	green	SLC22A17
1284	turquoise	SLC22A16
1285	yellow	SLC22A15
1286	grey	SLC22A14
1287	brown	SLC20A1
1288	turquoise	SLC1A7
1289	blue	SLC1A5
1290	grey	SLC1A4
1291	turquoise	SLC1A3
1292	turquoise	SLC1A1
1293	grey	SLC19A3
1294	turquoise	SLC19A2
1295	brown	SLC19A1
1296	turquoise	SLC17A9
1297	turquoise	SLC17A5
1298	turquoise	SLC16A9
1299	turquoise	SLC16A7
1300	turquoise	SLC16A6
1301	green	SLC16A4
1302	blue	SLC16A3
1303	turquoise	SLC16A2
1304	blue	SLC16A14
1305	turquoise	SLC16A13
1306	turquoise	SLC16A12
1307	green	SLC16A11
1308	turquoise	SLC16A10
1309	grey	SLC16A1
1310	turquoise	SLC15A3
1311	turquoise	SLC15A2
1312	yellow	SLC15A1
1313	grey	SLC14A1
1314	turquoise	SLC13A5
1315	grey	SLC13A4
1316	turquoise	SLC13A3
1317	grey	SLC12A8
1318	grey	SLC12A5
1319	grey	SLC12A3
1320	green	SLC12A2
1321	turquoise	SLC11A1
1322	grey	SLC10A5
1323	grey	SLC10A1
1324	turquoise	SLAMF9
1325	turquoise	SLAMF8
1326	turquoise	SLAMF7
1327	turquoise	SLAMF6
1328	turquoise	SLAMF1
1329	green	SLAIN2
1330	grey	SLAIN1
1331	turquoise	SLA
1332	turquoise	SKP1
1333	green	SKIL
1334	turquoise	SKIDA1
1335	pink	SKAP2
1336	turquoise	SKA1
1337	turquoise	SIX2
1338	blue	SIVA1
1339	turquoise	SIT1
1340	turquoise	SIRT5
1341	yellow	SIRT4
1342	blue	SIRT3
1343	red	SIRPB2
1344	turquoise	SIRPB1
1345	turquoise	SIRPA
1346	blue	SIPA1L2
1347	turquoise	SIL1
1348	turquoise	SIK2
1349	turquoise	SIGLEC1
1350	yellow	SIGIRR
1351	grey	SIDT1
1352	turquoise	SIAH2
1353	red	SIAH1
1354	turquoise	SHTN1
1355	black	SHROOM4
1356	turquoise	SHROOM3
1357	green	SHROOM1
1358	turquoise	SHPK
1359	grey	SHOX2
1360	grey	SHOC1
1361	turquoise	SHLD3
1362	blue	SHISAL1
1363	turquoise	SHISA2
1364	brown	SHF
1365	black	SHE
1366	grey	SHD
1367	brown	SHCBP1L
1368	grey	SHCBP1
1369	grey	SHC4
1370	blue	SHC2
1371	brown	SHB
1372	turquoise	SHANK3
1373	grey	SHANK2
1374	turquoise	SHANK1
1375	blue	SH3TC2
1376	turquoise	SH3TC1
1377	turquoise	SH3RF2
1378	blue	SH3PXD2B
1379	red	SH3PXD2A
1380	grey	SH3GL3
1381	turquoise	SH3GL2
1382	turquoise	SH3GL1
1383	turquoise	SH3D21
1384	blue	SH3D19
1385	turquoise	SH3BP2
1386	turquoise	SH3BP1
1387	turquoise	SH3BGR
1388	turquoise	SH2D7
1389	grey	SH2D5
1390	grey	SH2D4A
1391	green	SH2D3A
1392	grey	SH2D2A
1393	grey	SH2D1A
1394	yellow	SH2B2
1395	blue	SGTB
1396	turquoise	SGSH
1397	turquoise	SGPL1
1398	red	SGO2
1399	turquoise	SGO1
1400	brown	SGMS2
1401	turquoise	SGK3
1402	turquoise	SGK2
1403	blue	SGIP1
1404	turquoise	SGCG
1405	turquoise	SGCD
1406	turquoise	SGCA
1407	yellow	SFXN4
1408	yellow	SFXN3
1409	turquoise	SFXN2
1410	turquoise	SFXN1
1411	turquoise	SFTPA1
1412	grey	SFT2D3
1413	red	SFT2D2
1414	turquoise	SFRP5
1415	yellow	SFRP4
1416	turquoise	SFRP2
1417	blue	SFRP1
1418	turquoise	SFN
1419	turquoise	SFI1
1420	black	SEZ6
1421	blue	SETD9
1422	turquoise	SETD6
1423	yellow	SETD4
1424	green	SETBP1
1425	yellow	SESTD1
1426	red	SESN3
1427	blue	SESN2
1428	yellow	SESN1
1429	brown	SERTAD4
1430	brown	SERTAD1
1431	grey	SERPINF2
1432	yellow	SERPINF1
1433	grey	SERPINE3
1434	brown	SERPINE2
1435	yellow	SERPINE1
1436	grey	SERPIND1
1437	grey	SERPINC1
1438	brown	SERPINB9
1439	brown	SERPINA5
1440	yellow	SERINC2
1441	turquoise	SERINC1
1442	blue	SERHL2
1443	black	SERF1A
1444	turquoise	SEPTIN8
1445	black	SEPTIN6
1446	yellow	SEPTIN5
1447	green	SEPTIN4
1448	brown	SEPTIN3
1449	turquoise	SEPTIN14
1450	turquoise	SEPTIN12
1451	brown	SEPTIN1
1452	green	SEPSECS
1453	turquoise	SEMA6C
1454	turquoise	SEMA6B
1455	blue	SEMA5A
1456	turquoise	SEMA4G
1457	turquoise	SEMA4F
1458	turquoise	SEMA4D
1459	yellow	SEMA4C
1460	grey	SEMA4B
1461	brown	SEMA4A
1462	yellow	SEMA3G
1463	yellow	SEMA3F
1464	grey	SEMA3E
1465	black	SEMA3D
1466	turquoise	SEMA3C
1467	green	SEMA3B
1468	turquoise	SEMA3A
1469	turquoise	SELPLG
1470	brown	SELP
1471	turquoise	SELL
1472	blue	SELENOV
1473	blue	SELENOO
1474	brown	SELENOM
1475	red	SELENOK
1476	green	SELENOI
1477	grey	SELE
1478	turquoise	SEL1L3
1479	red	SEL1L
1480	yellow	SECTM1A
1481	green	SECTM1
1482	red	SEC61G
1483	yellow	SEC61B
1484	turquoise	SEC14L5
1485	grey	SEC14L3
1486	black	SEC14L1
1487	blue	SEC1
1488	turquoise	SDSL
1489	grey	SDS
1490	grey	SDR42E2
1491	turquoise	SDR42E1
1492	turquoise	SDR16C6
1493	turquoise	SDR16C5
1494	blue	SDK2
1495	turquoise	SDK1
1496	blue	SDHC
1497	blue	SDHB
1498	blue	SDHAF4
1499	blue	SDHAF3
1500	blue	SDHAF2
1501	blue	SDHAF1
1502	turquoise	SDF4
1503	turquoise	SDF2L1
1504	grey	SDCCAG8
1505	grey	SDCBP2
1506	brown	SDC4
1507	turquoise	SDC1
1508	grey	SCX
1509	blue	SCUBE3
1510	turquoise	SCUBE2
1511	brown	SCUBE1
1512	yellow	SCRN3
1513	turquoise	SCRN2
1514	turquoise	SCRN1
1515	grey	SCRG1
1516	turquoise	SCPEP1
1517	grey	SCP2D1
1518	turquoise	SCP2
1519	blue	SCOC
1520	grey	SCNN1D
1521	turquoise	SCNN1A
1522	red	SCN9A
1523	turquoise	SCN8A
1524	brown	SCN7A
1525	turquoise	SCN4B
1526	turquoise	SCN4A
1527	grey	SCN3B
1528	grey	SCN3A
1529	turquoise	SCN1B
1530	grey	SCN1A
1531	turquoise	SCN11A
1532	grey	SCML4
1533	black	SCML2
1534	turquoise	SCIN
1535	turquoise	SCHIP1
1536	blue	SCG5
1537	grey	SCG3
1538	turquoise	SCG2
1539	turquoise	SCEL
1540	brown	SCD5
1541	turquoise	SCARB2
1542	yellow	SCARA5
1543	turquoise	SCAP
1544	turquoise	SCAMP5
1545	green	SCAI
1546	brown	SBSPON
1547	grey	SBSN
1548	yellow	SBNO2
1549	turquoise	SBK1
1550	turquoise	SBDS
1551	grey	SAYSD1
1552	black	SATB2
1553	blue	SAT2
1554	turquoise	SASH3
1555	red	SASH1
1556	red	SARNP
1557	turquoise	SARDH
1558	green	SAR1B
1559	blue	SAPCD1
1560	turquoise	SAP25
1561	turquoise	SAO
1562	turquoise	SAMHD1
1563	green	SAMD8
1564	grey	SAMD5
1565	green	SAMD4A
1566	turquoise	SAMD3
1567	turquoise	SAMD15
1568	blue	SAMD14
1569	red	SAMD12
1570	turquoise	SAMD11
1571	grey	SAMD10
1572	blue	SALL4
1573	turquoise	SALL2
1574	grey	SAG
1575	green	SACS
1576	blue	SAC3D1
1577	brown	S1PR5
1578	turquoise	S1PR4
1579	grey	S1PR3
1580	turquoise	S100G
1581	turquoise	S100B
1582	turquoise	S100A9
1583	turquoise	S100A8
1584	turquoise	S100A5
1585	yellow	S100A4
1586	turquoise	S100A3
1587	blue	S100A2
1588	turquoise	S100A12
1589	turquoise	S100A11
1590	turquoise	S100A1
1591	brown	RYR2
1592	turquoise	RYR1
1593	turquoise	RXRG
1594	turquoise	RXRA
1595	blue	RXFP2
1596	grey	RXFP1
1597	yellow	RWDD3
1598	turquoise	RUVBL2
1599	turquoise	RUSF1
1600	blue	RUNX2
1601	black	RUNX1T1
1602	black	RUNX1
1603	turquoise	RUNDC3A
1604	blue	RUBCNL
1605	turquoise	RTP3
1606	grey	RTN4RL2
1607	turquoise	RTN4RL1
1608	turquoise	RTN4R
1609	turquoise	RTN3
1610	turquoise	RTN2
1611	turquoise	RTN1
1612	turquoise	RTL9
1613	blue	RTL5
1614	blue	RTKN2
1615	grey	RSPO3
1616	blue	RSPO2
1617	pink	RSPO1
1618	grey	RSPH9
1619	turquoise	RSPH6A
1620	grey	RSPH14
1621	turquoise	RSBN1
1622	turquoise	RSAD2
1623	turquoise	RRS1
1624	turquoise	RRP9
1625	yellow	RRM2B
1626	turquoise	RRM2
1627	turquoise	RRH
1628	turquoise	RRAS2
1629	green	RRAS
1630	turquoise	RRAGD
1631	turquoise	RRAD
1632	turquoise	RPS6KL1
1633	grey	RPS6KA6
1634	turquoise	RPS6KA3
1635	brown	RPS6KA1
1636	green	RPS4X
1637	green	RPS28
1638	blue	RPS27L
1639	blue	RPS19BP1
1640	turquoise	RPS15A
1641	grey	RPRML
1642	pink	RPRM
1643	blue	RPP25L
1644	brown	RPL9
1645	turquoise	RPL3L
1646	green	RPL35A
1647	green	RPL27A
1648	grey	RPGRIP1
1649	turquoise	RP2
1650	grey	RP1L1
1651	turquoise	ROS1
1652	brown	RORC
1653	grey	RORB
1654	turquoise	RORA
1655	blue	ROR2
1656	black	ROR1
1657	turquoise	ROPN1L
1658	turquoise	ROM1
1659	green	ROCK2
1660	turquoise	ROBO4
1661	yellow	ROBO3
1662	black	ROBO2
1663	red	ROBO1
1664	turquoise	RNPEP
1665	brown	RNPC3
1666	grey	RNF43
1667	grey	RNF32
1668	green	RNF24
1669	turquoise	RNF223
1670	turquoise	RNF217
1671	grey	RNF212B
1672	black	RNF208
1673	brown	RNF19B
1674	grey	RNF183
1675	black	RNF181
1676	turquoise	RNF180
1677	grey	RNF165
1678	yellow	RNF157
1679	turquoise	RNF144B
1680	blue	RNF128
1681	turquoise	RNF122
1682	blue	RNF112
1683	yellow	RND3
1684	brown	RND1
1685	turquoise	RNASET2
1686	turquoise	RNASEL
1687	turquoise	RNASE6
1688	turquoise	RNASE4
1689	blue	RNASE13
1690	yellow	RNASE1
1691	green	RMND5B
1692	turquoise	RLF
1693	grey	RIPOR3
1694	turquoise	RIPOR2
1695	grey	RIPK4
1696	turquoise	RIPK3
1697	black	RIOK1
1698	grey	RINL
1699	blue	RIN1
1700	grey	RIMS3
1701	grey	RIMS2
1702	grey	RIMS1
1703	blue	RIMKLB
1704	blue	RIMKLA
1705	grey	RIMBP2
1706	blue	RILP
1707	green	RIF1
1708	turquoise	RIDA
1709	turquoise	RICTOR
1710	black	RIC3
1711	turquoise	RHPN1
1712	blue	RHOU
1713	brown	RHOJ
1714	turquoise	RHOH
1715	grey	RHOD
1716	green	RHOBTB2
1717	yellow	RHOBTB1
1718	turquoise	RHNO1
1719	turquoise	RHEX
1720	turquoise	RHEBL1
1721	turquoise	RHEB
1722	grey	RHBG
1723	grey	RHBDL3
1724	grey	RHBDL2
1725	turquoise	RHBDL1
1726	grey	RGSL1
1727	blue	RGS9
1728	turquoise	RGS7BP
1729	turquoise	RGS7
1730	turquoise	RGS5
1731	blue	RGS4
1732	turquoise	RGS22
1733	grey	RGS20
1734	turquoise	RGS2
1735	turquoise	RGS19
1736	turquoise	RGS18
1737	yellow	RGS16
1738	blue	RGS14
1739	grey	RGS13
1740	brown	RGS11
1741	turquoise	RGS10
1742	green	RGS1
1743	turquoise	RGN
1744	turquoise	RGMB
1745	turquoise	RGL3
1746	turquoise	RGL1
1747	green	RFX3
1748	brown	RFX2
1749	grey	RFLNB
1750	black	RFC3
1751	turquoise	RETSAT
1752	turquoise	RETREG3
1753	yellow	RETREG1
1754	turquoise	RET
1755	brown	RESP18
1756	blue	RESF1
1757	turquoise	RERGL
1758	grey	REPS2
1759	grey	REP15
1760	turquoise	RENBP
1761	turquoise	REN
1762	brown	REM2
1763	brown	RELN
1764	brown	RELB
1765	black	REL
1766	turquoise	REEP6
1767	red	REEP3
1768	grey	REEP2
1769	turquoise	REEP1
1770	turquoise	RECQL5
1771	blue	RECK
1772	grey	REC8
1773	turquoise	RDM1
1774	turquoise	RDH8
1775	black	RDH5
1776	blue	RDH14
1777	turquoise	RCVRN
1778	yellow	RCSD1
1779	yellow	RCN3
1780	turquoise	RCE1
1781	yellow	RCC1
1782	turquoise	RCBTB1
1783	turquoise	RCAN2
1784	turquoise	RCAN1
1785	green	RC3H2
1786	yellow	RBPMS2
1787	yellow	RBPMS
1788	brown	RBPJL
1789	red	RBPJ
1790	turquoise	RBP7
1791	turquoise	RBP4
1792	brown	RBP1
1793	black	RBMS3
1794	turquoise	RBM47
1795	brown	RBM44
1796	turquoise	RBM43
1797	turquoise	RBM41
1798	yellow	RBM38
1799	yellow	RBM3
1800	turquoise	RBM24
1801	turquoise	RBM20
1802	green	RBM15
1803	turquoise	RBM11
1804	turquoise	RBL1
1805	red	RBIS
1806	grey	RBFOX3
1807	turquoise	RBFOX1
1808	turquoise	RBBP8
1809	turquoise	RAVER2
1810	black	RASSF9
1811	yellow	RASSF5
1812	turquoise	RASSF4
1813	turquoise	RASSF2
1814	brown	RASSF10
1815	yellow	RASL12
1816	yellow	RASL11B
1817	brown	RASL11A
1818	grey	RASL10B
1819	blue	RASL10A
1820	turquoise	RASGRP4
1821	blue	RASGRP3
1822	yellow	RASGRP1
1823	turquoise	RASGRF1
1824	brown	RASGEF1B
1825	turquoise	RASEF
1826	yellow	RASD1
1827	turquoise	RASAL3
1828	black	RASAL2
1829	turquoise	RASAL1
1830	black	RASA2
1831	green	RARRES2
1832	turquoise	RARRES1
1833	turquoise	RARB
1834	turquoise	RAPSN
1835	black	RAPH1
1836	pink	RAPGEFL1
1837	turquoise	RAPGEF4
1838	turquoise	RAP2A
1839	turquoise	RAP1GAP2
1840	blue	RAP1GAP
1841	blue	RANGRF
1842	turquoise	RANBP3L
1843	brown	RAMP3
1844	yellow	RAMP2
1845	turquoise	RAMP1
1846	turquoise	RAMAC
1847	blue	RALGPS2
1848	yellow	RALGPS1
1849	grey	RAI2
1850	turquoise	RAET1G
1851	grey	RADX
1852	brown	RADIL
1853	turquoise	RAD54B
1854	turquoise	RAD51B
1855	turquoise	RAD21L1
1856	turquoise	RAD1
1857	turquoise	RAC3
1858	turquoise	RAC2
1859	brown	RABGEF1
1860	grey	RAB9B
1861	grey	RAB6B
1862	yellow	RAB42
1863	grey	RAB40B
1864	yellow	RAB3IP
1865	grey	RAB3C
1866	turquoise	RAB3B
1867	turquoise	RAB3A
1868	turquoise	RAB39A
1869	turquoise	RAB38
1870	turquoise	RAB37
1871	turquoise	RAB36
1872	grey	RAB33A
1873	blue	RAB30
1874	brown	RAB27A
1875	blue	RAB26
1876	grey	RAB25
1877	grey	RAB19
1878	blue	RAB17
1879	turquoise	RAB11FIP4
1880	blue	RAB11FIP1
1881	blue	R3HCC1
1882	brown	QRICH2
1883	grey	QRFPR
1884	turquoise	QPRT
1885	turquoise	QPCT
1886	grey	PYY2
1887	grey	PYY
1888	turquoise	PYROXD2
1889	blue	PYM1
1890	green	PYGO1
1891	turquoise	PYGM
1892	turquoise	PYCR1
1893	turquoise	PYCARD
1894	grey	PXMP4
1895	blue	PXMP2
1896	turquoise	PVRIG
1897	turquoise	PVALB
1898	turquoise	PUS7
1899	brown	PTX3
1900	grey	PTTG1
1901	blue	PTRH2
1902	turquoise	PTRH1
1903	brown	PTPRZ1
1904	brown	PTPRU
1905	grey	PTPRT
1906	turquoise	PTPRS
1907	turquoise	PTPRR
1908	yellow	PTPRQ
1909	turquoise	PTPRO
1910	yellow	PTPRK
1911	red	PTPRJ
1912	grey	PTPRH
1913	blue	PTPRF
1914	blue	PTPRE
1915	black	PTPRD
1916	green	PTPRCAP
1917	turquoise	PTPRC
1918	turquoise	PTPN7
1919	turquoise	PTPN6
1920	green	PTPN4
1921	grey	PTPN3
1922	turquoise	PTPN22
1923	green	PTPN14
1924	red	PTPN13
1925	brown	PTPDC1
1926	blue	PTP4A3
1927	pink	PTN
1928	turquoise	PTK7
1929	grey	PTK6
1930	turquoise	PTI
1931	brown	PTHLH
1932	turquoise	PTH2R
1933	green	PTH1R
1934	brown	PTGS2
1935	brown	PTGS1
1936	turquoise	PTGR1
1937	yellow	PTGIS
1938	turquoise	PTGIR
1939	black	PTGFRN
1940	brown	PTGFR
1941	turquoise	PTGES3
1942	blue	PTGES2
1943	yellow	PTGES
1944	turquoise	PTGER3
1945	grey	PTGER2
1946	grey	PTGER1
1947	green	PTGDS
1948	turquoise	PTGDR2
1949	grey	PTGDR
1950	turquoise	PTDSS1
1951	turquoise	PTCH2
1952	black	PTCH1
1953	blue	PTBP3
1954	turquoise	PTBP2
1955	green	PTAR1
1956	turquoise	PTAFR
1957	blue	PSTPIP2
1958	turquoise	PSTPIP1
1959	blue	PSTK
1960	grey	PSRC1
1961	turquoise	PSPH
1962	blue	PSMC3
1963	blue	PSMB7
1964	blue	PSMB5
1965	blue	PSMB4
1966	blue	PSMA5
1967	blue	PSMA4
1968	blue	PSMA2
1969	yellow	PSKH1
1970	turquoise	PSD4
1971	green	PSD3
1972	turquoise	PSD
1973	yellow	PSCA
1974	turquoise	PSAP
1975	brown	PRX
1976	brown	PRUNE2
1977	turquoise	PRTG
1978	yellow	PRSS48
1979	green	PRSS42
1980	grey	PRSS33
1981	grey	PRSS12
1982	yellow	PRRX2
1983	grey	PRRX1
1984	turquoise	PRRT4
1985	turquoise	PRRT1
1986	grey	PRRG3
1987	red	PRRC2C
1988	red	PRRC2B
1989	grey	PRR7
1990	turquoise	PRR5L
1991	turquoise	PRR5
1992	turquoise	PRR36
1993	turquoise	PRR3
1994	grey	PRR22
1995	turquoise	PRR19
1996	turquoise	PRR15L
1997	turquoise	PRR15
1998	turquoise	PRR11
[truncated: 4,560 more rows]

## Sheet: GSE65125
Modules and genes identified in GSE65125
	module	genes
1	yellow	AQP7
2	blue	HNF4A
3	yellow	SLC6A11
4	blue	PITX2
5	yellow	HOXA9
6	green	EEF1A2
7	yellow	MFAP5
8	yellow	SALL1
9	turquoise	MLIP
10	yellow	IGSF5
11	turquoise	HFE2
12	turquoise	CA3
13	blue	LBP
14	yellow	DMRT2
15	blue	CD5L
16	yellow	TRIM6
17	blue	GLYAT
18	turquoise	KLHL31
19	blue	CAMK2B
20	yellow	THBS4
21	yellow	MYOC
22	yellow	HOXD4
23	blue	CLEC4G
24	grey	XIST
25	blue	LOC518623
26	brown	SLC27A2
27	brown	ASGR2
28	blue	CYP2B6
29	blue	GAT
30	yellow	HOXA10
31	turquoise	HABP2
32	yellow	LEP
33	blue	ITGB6
34	yellow	DSG2
35	yellow	HOOK1
36	yellow	HSPB3
37	yellow	FIGF
38	yellow	PPP2R2B
39	yellow	LPL
40	blue	ANG2
41	turquoise	LMOD2
42	yellow	MEDAG
43	blue	ZNF750
44	yellow	TUSC5
45	green	ATP1A2
46	yellow	PRLR
47	yellow	HOXC4
48	yellow	BTNL9
49	turquoise	FGFR4
50	brown	CHRNA1
51	turquoise	FBP2
52	brown	SPP2
53	yellow	CLDN7
54	yellow	CIDEC
55	brown	FHL1
56	blue	PCK1
57	turquoise	MYOM1
58	brown	MAT1A
59	turquoise	TBX15
60	turquoise	CA14
61	blue	ADTRP
62	yellow	LOC614993
63	yellow	TNFAIP6
64	blue	PITX1
65	brown	ALDH1L1
66	yellow	MEOX1
67	yellow	ARHGEF5
68	yellow	HOXB7
69	blue	GPNMB
70	turquoise	CES1
71	yellow	VIT
72	yellow	IGSF11
73	green	CORO6
74	turquoise	PPP1R39
75	yellow	EMX2
76	brown	LOC525947
77	blue	AQP4
78	yellow	SNCG
79	brown	FMO3
80	yellow	COL5A3
81	turquoise	RAB3B
82	brown	HPD
83	yellow	IRF6
84	yellow	SFRP5
85	turquoise	SCRN1
86	blue	GFRA1
87	brown	C21H14orf180
88	turquoise	BSPRY
89	yellow	THRSP
90	yellow	PLXDC1
91	turquoise	C2H1orf172
92	blue	KCNK5
93	turquoise	TDRKH
94	yellow	PRRG4
95	blue	SHISA2
96	yellow	FABP4
97	green	HS3ST5
98	turquoise	AKR1C4
99	turquoise	CHST8
100	green	CNKSR2
101	turquoise	MYBPH
102	blue	B4GALNT3
103	green	GSTT3
104	yellow	PODN
105	yellow	MEOX2
106	yellow	DGAT2
107	yellow	KRT18
108	turquoise	BARX2
109	brown	IGFBP1
110	blue	SGK2
111	red	TUBA4A
112	blue	ACSM1
113	blue	BAI1
114	yellow	COL15A1
115	yellow	PRRX1
116	turquoise	TCEA3
117	blue	NIM1
118	blue	TGM5
119	brown	ASGR1
120	yellow	TCF15
121	yellow	KCNJ3
122	blue	ANG
123	turquoise	NTN5
124	brown	LHX2
125	yellow	KRT8
126	blue	FGL1
127	green	MAPT
128	yellow	DARC
129	blue	SLC22A18
130	turquoise	ELMO3
131	turquoise	ASB15
132	green	CFB
133	turquoise	SPP1
134	yellow	PTPRQ
135	yellow	C1QTNF3
136	blue	GSDMB
137	blue	SULT1B1
138	green	MYL6B
139	yellow	CRB3
140	brown	LIX1
141	turquoise	LRRC6
142	turquoise	DDC
143	blue	NR5A2
144	turquoise	KCND3
145	brown	AGXT2
146	turquoise	KCNMB2
147	brown	SLC8A3
148	brown	TRPM8
149	blue	ATP8A2
150	blue	ZCCHC12
151	turquoise	DNAI1
152	yellow	HRH1
153	brown	SYNPO
154	yellow	SLC4A11
155	turquoise	CDH15
156	blue	SCN3B
157	blue	GSTA3
158	brown	GSTA2
159	yellow	C3H1orf210
160	blue	NCAM1
161	blue	OVOS2
162	yellow	MRGPRF
163	green	CAP2
164	green	SGCG
165	blue	FAH
166	yellow	CDH1
167	turquoise	MCOLN3
168	yellow	S100G
169	blue	NEURL
170	blue	PKIA
171	green	DTNA
172	yellow	RBM38
173	yellow	AQPEP
174	yellow	GALNTL2
175	turquoise	TMEM22
176	blue	WISP2
177	yellow	PI16
178	blue	CIDEB
179	yellow	COX4I2
180	turquoise	WIF1
181	yellow	RNASE1
182	turquoise	PHYHIPL
183	blue	TAGLN3
184	blue	CEBPA
185	yellow	RIPK4
186	yellow	HCRTR1
187	turquoise	TTC9B
188	yellow	PTPRZ1
189	blue	SLC5A9
190	grey	BOLA-DQA5
191	turquoise	IYD
192	yellow	CBLC
193	brown	GREB1
194	turquoise	CAPSL
195	turquoise	H19
196	blue	MLXIPL
197	blue	FSD1L
198	green	LRRN1
199	turquoise	LRRC10B
200	green	APOBEC2
201	blue	ILDR1
202	yellow	EDN1
203	brown	C2
204	turquoise	TUBA8
205	brown	TDH
206	turquoise	CELF6
207	blue	QPRT
208	yellow	TPD52L1
209	turquoise	MPZL2
210	blue	METRN
211	turquoise	LMO3
212	blue	XPNPEP2
213	yellow	WFDC2
214	yellow	EHD2
215	turquoise	LOC100196897
216	yellow	CBLN2
217	yellow	SLC2A5
218	brown	GYS2
219	yellow	SLC25A34
220	yellow	LIPE
221	blue	CRHR1
222	turquoise	OTUD7A
223	yellow	PERP
224	yellow	PRKCDBP
225	turquoise	ANKRD33B
226	yellow	TIMP4
227	turquoise	PFKFB1
228	turquoise	MAP7
229	green	RAB20
230	green	SPEG
231	yellow	TNNT2
232	brown	FAM19A4
233	blue	PRG4
234	yellow	HAS2
235	yellow	SRPX2
236	yellow	PROCR
237	green	IGFBP4
238	brown	CP
239	brown	PAH
240	brown	TTPA
241	turquoise	RAP1GAP
242	green	MLF1
243	turquoise	SLC22A17
244	blue	CA11
245	brown	HSD17B14
246	yellow	ARL14EPL
247	brown	ORM1
248	brown	SLC38A3
249	yellow	DNAH2
250	blue	IGLL1
251	yellow	CCDC80
252	blue	AQP3
253	turquoise	SLC12A5
254	turquoise	SCN2A
255	yellow	CCDC175
256	yellow	CXHXorf36
257	turquoise	CELF4
258	blue	SYN1
259	yellow	FADS3
260	brown	TF
261	turquoise	ARHGEF16
262	blue	AGT
263	blue	CLDN5
264	green	ALPK2
265	turquoise	TPPP2
266	blue	LOC510860
267	blue	FAIM2
268	yellow	GSN
269	blue	PCK2
270	yellow	ERICH2
271	green	ASB5
272	yellow	WNT11
273	yellow	OSR1
274	brown	ARHGDIG
275	brown	SERPINA1
276	blue	OLFM1
277	yellow	PRDM8
278	green	CKM
279	brown	IRX5
280	yellow	SEMA3C
281	turquoise	ADAMTS18
282	brown	VLDLR
283	blue	DNAJC6
284	brown	ADRA1A
285	blue	ATP4A
286	green	SGCA
287	blue	DLK1
288	turquoise	CHST9
289	brown	CA5A
290	turquoise	LSAMP
291	brown	FHOD3
292	turquoise	ABCD2
293	turquoise	SPINT1
294	blue	CDH22
295	turquoise	CKMT1B
296	blue	CSDC2
297	yellow	CAMSAP3
298	yellow	FSTL3
299	yellow	KLF4
300	yellow	VSNL1
301	brown	GLS2
302	yellow	ACPP
303	blue	KLB
304	yellow	CLDN1
305	blue	RNASE4
306	brown	FMO2
307	yellow	CD34
308	blue	ATCAY
309	yellow	MCAM
310	green	RBP4
311	turquoise	TUBB3
312	brown	ENTPD8
313	brown	FTCD
314	turquoise	PACSIN3
315	yellow	PPARG
316	yellow	ANXA8L1
317	brown	ANKS4B
318	brown	AZGP1
319	yellow	MFGE8
320	brown	EPHA1
321	yellow	ITIH5
322	turquoise	JAKMIP2
323	brown	TFR2
324	yellow	STYK1
325	turquoise	CA10
326	yellow	PMP22
327	blue	BMPR1B
328	brown	AK1
329	yellow	COL6A1
330	brown	SCTR
331	green	MYH1
332	yellow	C28H10orf116
333	green	MB
334	yellow	LOC513767
335	blue	PADI2
336	blue	VSTM2L
337	brown	CABYR
338	brown	MGC137211
339	green	COX8B
340	turquoise	ABP1
341	turquoise	CHODL
342	green	MYF6
343	turquoise	TMEM151A
344	brown	MOGAT1
345	turquoise	STMN1
346	brown	ATP8B3
347	yellow	CCDC3
348	turquoise	STPG1
349	brown	MGC157266
350	blue	KCNC1
351	turquoise	AP3B2
352	yellow	FAM124B
353	yellow	LGALS1
354	yellow	RGCC
355	yellow	CXCR7
356	turquoise	RSPO2
357	blue	CCDC13
358	brown	MGC127055
359	blue	VWCE
360	yellow	MMP2
361	blue	WBSCR17
362	brown	SHMT1
363	turquoise	KRT7
364	blue	KCNA5
365	blue	MPPED2
366	brown	NRK
367	turquoise	USH1C
368	yellow	EMILIN2
369	turquoise	SLC16A6
370	turquoise	MUSTN1
371	yellow	LAMB2
372	blue	SULT1A1
373	turquoise	GALNT14
374	brown	PIGR
375	brown	SEC14L3
376	yellow	FSD1
377	blue	CYB5A
378	turquoise	LDOC1
379	turquoise	KCNB2
380	yellow	KERA
381	brown	MT1A
382	brown	HAMP
383	turquoise	SMPDL3A
384	brown	CGN1
385	turquoise	LDHA
386	brown	SEC14L4
387	blue	HHEX
388	turquoise	KIF5A
389	yellow	PVALB
390	yellow	TRPV3
391	yellow	RORC
392	brown	GPLD1
393	turquoise	PLBD1
394	green	JSRP1
395	turquoise	RGS7
396	green	MYL2
397	yellow	COL3A1
398	yellow	COL6A2
399	blue	SPAG17
400	brown	SIX2
401	turquoise	YPEL4
402	yellow	DSP
403	yellow	DKK2
404	blue	TMEM35
405	yellow	RNF43
406	turquoise	GPRIN2
407	green	SNTA1
408	turquoise	NPR3
409	green	FBP1
410	turquoise	CFTR
411	blue	VWA7
412	turquoise	SOX6
413	yellow	TPM1
414	blue	COL4A3
415	yellow	SLC6A2
416	yellow	PTRF
417	green	TNNT3
418	yellow	RASD2
419	yellow	LRRTM3
420	brown	SFTPA1
421	blue	RAB32
422	yellow	ADIG
423	blue	ASB4
424	blue	CCL5
425	blue	INSIG1
426	turquoise	ARHGAP36
427	blue	STXBP5L
428	yellow	EEPD1
429	green	OBSCN
430	turquoise	BEX2
431	turquoise	AP1M2
432	blue	APLP1
433	blue	GPR1
434	turquoise	YBX2
435	yellow	PDGFRL
436	blue	CYP2D14
437	yellow	GRB14
438	turquoise	ADD2
439	turquoise	EPHB2
440	blue	FXYD7
441	turquoise	TNS4
442	turquoise	AGL
443	brown	KCNK12
444	brown	AMBP
445	yellow	CLMP
446	turquoise	DPP6
447	turquoise	KCNA4
448	brown	STS
449	turquoise	CCDC153
450	blue	PRSS8
451	green	C4A
452	yellow	GAS7
453	blue	ISL1
454	brown	ACMSD
455	brown	ACOT12
456	yellow	CSPG4
457	blue	SAA3
458	green	PPP1R1A
459	brown	KCNB1
460	yellow	SCD
461	yellow	TJP3
462	turquoise	HOXB3
463	brown	ITIH3
464	turquoise	MSLN
465	yellow	ELN
466	yellow	SLC1A1
467	blue	KLRK1
468	turquoise	FANK1
469	green	JPH1
470	turquoise	HOXA5
471	yellow	COL1A1
472	brown	FGFR3
473	green	GDPD2
474	yellow	CPA3
475	green	APOE
476	turquoise	MT3
477	turquoise	IL28RA
478	yellow	RAB7B
479	red	BTBD11
480	yellow	ZNF703
481	turquoise	NRCAM
482	turquoise	LRRC46
483	blue	HMP19
484	green	MST1
485	green	RRAD
486	blue	RAB3A
487	blue	SERPING1
488	green	TNNC2
489	blue	KIF5C
490	turquoise	GRID2IP
491	turquoise	VIPR1
492	yellow	EFHD1
493	yellow	MALL
494	yellow	KLK10
495	yellow	GREM1
496	yellow	FOXJ1
497	yellow	GPAM
498	green	DNAJB5
499	yellow	AVPR2
500	blue	EBF1
501	blue	CEACAM19
502	yellow	FABP5
503	red	EML6
504	green	CASQ1
505	green	FAM167B
506	turquoise	RNF180
507	turquoise	GABRA1
508	brown	CPN2
509	yellow	GLT8D2
510	yellow	ADCY4
511	green	CACNA2D1
512	blue	FREM1
513	brown	REEP1
514	turquoise	CRHR2
515	turquoise	LHFPL4
516	turquoise	EGR1
517	green	ASB2
518	blue	CXCL3
519	turquoise	DLX5
520	yellow	ADORA1
521	turquoise	SPON2
522	blue	LOC504773
523	yellow	S100A4
524	turquoise	TMEM144
525	turquoise	LRRC16B
526	yellow	PFKFB3
527	brown	ANGPTL6
528	yellow	OSR2
529	yellow	GPR133
530	yellow	ENTPD3
531	green	FHL3
532	brown	IL1R2
533	turquoise	FOSB
534	green	RBM24
535	turquoise	MAP1B
536	turquoise	GPR162
537	blue	SLC9A5
538	brown	MT1E
539	brown	PIPOX
540	yellow	PDZK1IP1
541	blue	KCNK17
542	yellow	SCARA5
543	blue	PLIN2
544	blue	VSIG4
545	blue	ANKRD6
546	brown	HOGA1
547	yellow	FAP
548	yellow	CPXM1
549	turquoise	C5H12orf75
550	turquoise	HCN1
551	green	PNCK
552	yellow	CRISPLD2
553	turquoise	GDAP1L1
554	brown	MBNL3
555	turquoise	FAT3
556	green	DOK5
557	turquoise	BEND6
558	blue	MYC
559	brown	SLC41A2
560	turquoise	CPXM2
561	turquoise	RGS14
562	blue	NUPR1
563	yellow	LHCGR
564	blue	SLC16A13
565	blue	SMOC1
566	turquoise	RGS4
567	blue	KCNH2
568	turquoise	SERP2
569	blue	PM20D1
570	turquoise	DDR1
571	yellow	IL1RL1
572	yellow	RASL12
573	turquoise	MPP2
574	brown	HPX
575	blue	ST14
576	blue	PON3
577	turquoise	SFRP2
578	blue	SLC13A3
579	yellow	PARD6B
580	turquoise	C16H1orf114
581	turquoise	TMEM213
582	red	LRRC2
583	blue	SLC6A17
584	turquoise	TRIM29
585	blue	MAPK4
586	yellow	CDKN1C
587	turquoise	RAB9B
588	blue	UNC80
589	yellow	SULT2B1
590	blue	S100A8
591	blue	MAOB
592	yellow	GYLTL1B
593	yellow	PDK4
594	blue	FN1
595	yellow	AP1S3
596	yellow	SOX17
597	turquoise	PSTPIP2
598	turquoise	C14H8orf22
599	turquoise	SSLP1
600	yellow	ACSBG1
601	green	MYOZ3
602	yellow	MATN4
603	turquoise	CPE
604	brown	CYP11A1
605	brown	COQ10A
606	yellow	KLK7
607	turquoise	ATP6V0D2
608	green	HRASLS
609	turquoise	SH3GL2
610	black	DYDC1
611	brown	CYSLTR2
612	brown	CYP4F2
613	brown	RGS11
614	brown	LOC511498
615	brown	FHL5
616	turquoise	KIAA1324L
617	yellow	DSG3
618	yellow	NDUFA4L2
619	yellow	ALX3
620	blue	ITPKA
621	turquoise	POPDC3
622	blue	PRF1
623	turquoise	AVPR1A
624	black	HSPB2
625	blue	C1R
626	yellow	MYBPHL
627	turquoise	INPP5J
628	blue	LRRIQ1
629	green	KBTBD10
630	brown	EYA2
631	turquoise	ZNF385B
632	yellow	ARMC4
633	blue	ABCC8
634	turquoise	EPCAM
635	turquoise	GNB3
636	yellow	COMP
637	brown	G6PC
638	yellow	MAB21L1
639	turquoise	REEP2
640	turquoise	APBB1
641	brown	KLKB1
642	turquoise	CALY
643	blue	MGST1
644	turquoise	FAM169A
645	green	CHRND
646	yellow	PROX1
647	blue	GPRC5A
648	turquoise	SLC29A4
649	turquoise	ESRP1
650	turquoise	RUNDC3A
651	turquoise	ELFN1
652	brown	DPP4
653	brown	SLC6A1
654	green	MYL3
655	green	ACTA1
656	yellow	RNF128
657	turquoise	PCSK2
658	yellow	PTPRF
659	yellow	TECTB
660	yellow	F13A1
661	blue	CABP1
662	blue	PTGDR
663	red	FRZB
664	blue	PPP1R9A
665	blue	CBR3
666	turquoise	REN
667	yellow	TMEFF2
668	blue	IRF5
669	turquoise	TTYH2
670	blue	TBXA2R
671	yellow	ANGPTL1
672	brown	FGG
673	turquoise	SCN9A
674	brown	TBATA
675	brown	A1BG
676	turquoise	FGF14
677	yellow	AK5
678	turquoise	DIO2
679	turquoise	TMEM158
680	yellow	SH3BGRL2
681	turquoise	CELSR3
682	turquoise	CADPS
683	yellow	IRX3
684	yellow	PRND
685	brown	CRABP2
686	yellow	IL6
687	yellow	MRO
688	brown	PBLD
689	blue	MMP19
690	turquoise	ADRB2
691	blue	PILRA
692	blue	CD209
693	brown	C8A
694	green	ACACB
695	brown	TSHR
696	yellow	CRYM
697	yellow	FASN
698	brown	CHIA
699	turquoise	RESP18
700	blue	TUBA1D
701	blue	OPCML
702	turquoise	STX19
703	turquoise	PNMA2
704	turquoise	MMRN1
705	turquoise	CRABP1
706	brown	IL13RA2
707	turquoise	TMIE
708	turquoise	TRIM46
709	brown	PRKAG3
710	blue	PKM
711	turquoise	TMEM59L
712	turquoise	EPYC
713	blue	CAT
714	blue	MEGF10
715	blue	GPC3
716	yellow	IL1RAP
717	brown	PON1
718	turquoise	PLEK
719	brown	ITIH1
720	green	SLC29A2
721	turquoise	CHCHD6
722	yellow	COL4A1
723	turquoise	PHGDH
724	green	ADPRHL1
725	yellow	HPN
726	blue	GFAP
727	blue	PROM1
728	yellow	RHOU
729	turquoise	CLDN4
730	brown	SLC27A5
731	turquoise	EPS8L1
732	brown	HP
733	blue	RASSF5
734	yellow	FAM212B
735	turquoise	TEX26
736	blue	SLC27A6
737	brown	S1PR5
738	brown	STARD10
739	blue	SLAMF7
740	green	GPA33
741	blue	IDH1
742	red	RPS6KA6
743	blue	CHP2
744	blue	NAT14
745	green	FGF13
746	green	MUSK
747	turquoise	Sept5
748	brown	DNAJC22
749	blue	MSI2
750	turquoise	KRT19
751	brown	APOA2
752	blue	M-SAA3.2
753	brown	APOF
754	brown	KNG1
755	turquoise	PAK3
756	brown	LOC511617
757	brown	CDO1
758	turquoise	BEST1
759	brown	CLIP4
760	turquoise	GAL3ST3
761	turquoise	KLC3
762	green	UNC93A
763	brown	F5
764	green	CSRP3
765	green	FNDC5
766	yellow	FBXL22
767	turquoise	SLC16A2
768	brown	RET
769	yellow	TKTL1
770	brown	PTGR1
771	brown	HSD3B1
772	yellow	AQP1
773	blue	PHLDA1
774	green	ELOVL5
775	blue	RCL1
776	turquoise	TTC22
777	green	NRAP
778	brown	DMGDH
779	turquoise	LRRC10
780	blue	PTGER3
781	turquoise	SCN8A
782	green	INSC
783	brown	IGFALS
784	brown	ALDOA
785	turquoise	RORA
786	turquoise	HSPB6
787	blue	PLEKHF1
788	turquoise	CHRNE
789	turquoise	ENO4
790	blue	CLDN15
791	blue	SPOCK2
792	turquoise	ADAMTS12
793	green	CALR3
794	turquoise	VASH2
795	green	MYLPF
796	yellow	SFRP4
797	turquoise	PLXNA3
798	brown	MPV17L
799	blue	FCRL1
800	green	MYOT
801	yellow	ARRDC2
802	turquoise	CCL21
803	turquoise	CGN
804	turquoise	STOX1
805	green	MYH2
806	blue	LOXL2
807	blue	PROS1
808	brown	SLCO1A2
809	turquoise	GPR123
810	brown	SAO
811	turquoise	PKP3
812	blue	RRAGD
813	brown	SERPINA3-7
814	blue	RAMP1
815	turquoise	PPP1R3C
816	turquoise	IGF1
817	brown	DPYS
818	yellow	ACE
819	turquoise	PDIA2
820	turquoise	TMEM130
821	turquoise	LRP8
822	brown	VTN
823	grey	MGC148762
824	yellow	DDR2
825	turquoise	SPTSSB
826	blue	ADAMTS15
827	brown	PLCB2
828	green	SLC2A4
829	green	ART3
830	brown	CYP21A2
831	turquoise	RCSD1
832	turquoise	CLDN3
833	yellow	CSRNP3
834	green	TNNT1
835	turquoise	ATP6V0E2
836	green	TNFRSF12A
837	brown	PMP2
838	red	TFRC
839	brown	B3GALNT1
840	green	ZNF462
841	yellow	CNGA2
842	grey	LA-DQB
843	brown	MT2A
844	turquoise	ANKRD22
845	blue	SLC15A2
846	yellow	CDH2
847	green	LMCD1
848	brown	CXCL9
849	brown	ENPP3
850	green	KCNE1L
851	red	ITGB8
852	turquoise	ST6GALNAC5
853	yellow	ITGBL1
854	turquoise	PPARA
855	turquoise	AGTR1
856	turquoise	ZSWIM2
857	brown	ADH6
858	turquoise	SERPINF1
859	turquoise	TIMP1
860	turquoise	MACROD1
861	turquoise	ZAK
862	yellow	APOD
863	brown	PAPSS2
864	blue	GLI1
865	blue	LOXL4
866	yellow	VWF
867	blue	TANC2
868	turquoise	FBXO16
869	yellow	RAPGEF3
870	yellow	EHBP1L1
871	green	SRPK3
872	brown	MME
873	turquoise	CLIP3
874	brown	APOC3
875	blue	SEL1L3
876	turquoise	ELOVL7
877	turquoise	CPLX1
878	green	TP63
879	blue	ADORA2B
880	blue	TGM3
881	green	MYLK2
882	blue	P4HA3
883	brown	APOH
884	yellow	ECSCR
885	green	MGC138914
886	blue	ACP5
887	brown	FZD7
888	yellow	SLC38A5
889	red	S100A9
890	blue	GAL
891	brown	FABP1
892	brown	VSTM5
893	turquoise	CGA
894	blue	POLE
895	black	SLC16A3
896	turquoise	ADCK3
897	turquoise	CAMKK1
898	turquoise	LRRC1
899	turquoise	TTC25
900	yellow	SEMA3B
901	turquoise	MAGED4B
902	yellow	FGF18
903	green	GYG1
904	brown	TTR
905	brown	IL1RN
906	turquoise	FBXO10
907	yellow	KBTBD6
908	turquoise	SYT5
909	yellow	EFS
910	green	DES
911	turquoise	CXCL2
912	blue	MOCOS
913	turquoise	NES
914	yellow	S100B
915	turquoise	NRSN1
916	green	REC8
917	blue	THPO
918	yellow	CHI3L1
919	blue	CCL24
920	turquoise	TNFSF15
921	green	ASB16
922	yellow	THBD
923	blue	ITGAL
924	brown	RCOR2
925	brown	HRG
926	turquoise	RAB34
927	turquoise	SCAMP5
928	green	TRIM54
929	blue	G0S2
930	brown	INHBE
931	turquoise	UPK1B
932	turquoise	PGM5
933	blue	TIMD4
934	turquoise	CRYAB
935	yellow	PLEKHA6
936	turquoise	MSX1
937	blue	GDAP1
938	yellow	NXPE4
939	blue	IL10
940	yellow	CSF3
941	turquoise	RAB3C
942	blue	LTB4R
943	yellow	TIMP2
944	brown	HHIP
945	yellow	MYL4
946	turquoise	KATNAL2
947	blue	SOD3
948	yellow	PLAC9
949	brown	ELOVL2
950	yellow	DLX3
951	yellow	GJC1
952	blue	TUB
953	turquoise	SLC4A3
954	yellow	PDE1B
955	turquoise	AIFM3
956	blue	HCK
957	blue	SLC24A1
958	yellow	CD151
959	blue	CDHR4
960	brown	TTC36
961	yellow	SERPINH1
962	yellow	BRB
963	blue	KCTD8
964	green	UCP3
965	green	TPM2
966	green	SMPX
967	yellow	ENTPD2
968	brown	B3GAT1
969	yellow	CAV1
970	yellow	SPESP1
971	turquoise	CACNA1B
972	green	PFKM
973	blue	S100A12
974	brown	CD7
975	turquoise	RSPO3
976	blue	ABCG4
977	yellow	GALNTL1
978	brown	TRAT1
979	turquoise	COL11A1
980	turquoise	TM6SF1
981	turquoise	EPHA10
982	red	TSKS
983	blue	APOA1
984	brown	CHMP4C
985	blue	SLC11A1
986	blue	UNC5D
987	blue	CSPG5
988	turquoise	TEKT2
989	brown	PLA2G2D1
990	turquoise	LECT1
991	turquoise	SIX6
992	turquoise	PCDH10
993	brown	PFKFB4
994	blue	GATA5
995	turquoise	DKKL1
996	turquoise	FAIM
997	brown	HS3ST2
998	brown	CRTAM
999	brown	NIPSNAP1
1000	brown	AQP11
1001	turquoise	CYB561
1002	yellow	TBX18
1003	green	RPL3L
1004	yellow	RAMP3
1005	yellow	LYL1
1006	yellow	CYP46A1
1007	blue	PARVG
1008	red	NTS
1009	turquoise	ARC
1010	turquoise	CLSTN3
1011	blue	CXCR3
1012	yellow	NOV
1013	brown	TAT
1014	brown	BEGAIN
1015	turquoise	CNTNAP3
1016	yellow	EHD3
1017	green	USP2
1018	blue	SORCS1
1019	brown	DNASE1L3
1020	turquoise	CCDC160
1021	blue	AHCYL2
1022	grey	COX7B2
1023	blue	GIMAP4
1024	turquoise	PPP1R42
1025	blue	KIAA1549
1026	turquoise	SPTBN4
1027	blue	MRAP2
1028	turquoise	RNASE13
1029	turquoise	SNAP91
1030	turquoise	FHOD1
1031	turquoise	LMOD1
1032	turquoise	ACADM
1033	turquoise	C7H19orf21
1034	turquoise	TWIST1
1035	red	SDR16C5
1036	blue	COL18A1
1037	turquoise	AGPAT4
1038	brown	SLC7A8
1039	blue	SLAMF6
1040	turquoise	SLC13A4
1041	brown	SLCO4A1
1042	yellow	CST3
1043	turquoise	SFN
1044	turquoise	CHL1
1045	grey	LOC790811
1046	turquoise	STX1A
1047	blue	NPL
1048	turquoise	MEIS3
1049	blue	RETSAT
1050	yellow	FBN1
1051	green	PARVB
1052	brown	GATM
1053	green	SV2B
1054	blue	ABO
1055	brown	SERPINA11
1056	turquoise	STRA6
1057	green	IGFBP2
1058	brown	PRKG2
1059	turquoise	PLD5
1060	blue	TFEC
1061	turquoise	SLC6A14
1062	green	CAND2
1063	turquoise	SAMD4A
1064	yellow	ADAMTSL4
1065	brown	LPAR3
1066	turquoise	IKZF3
1067	blue	TLR8
1068	turquoise	TBX20
1069	blue	AOX1
1070	brown	CLEC6A
1071	green	COX7A1
1072	turquoise	C5H12orf28
1073	blue	ECM1
1074	brown	F9
1075	turquoise	ACTL6B
1076	yellow	HCAR1
1077	turquoise	RPS6KL1
1078	green	SCHIP1
1079	yellow	KCNMB1
1080	brown	TMEM171
1081	green	DSC2
1082	red	STON2
1083	blue	PLEKHD1
1084	blue	SLC16A7
1085	blue	PGA5
1086	yellow	SRCRB4D
1087	brown	SERPINA5
1088	yellow	CCDC69
1089	turquoise	CDKL4
1090	brown	FAM149A
1091	black	ANKRD9
1092	turquoise	AQP5
1093	turquoise	GHRHR
1094	green	MYH8
1095	blue	NCR1
1096	turquoise	MMP12
1097	blue	CFD
1098	blue	SLC12A2
1099	green	KCNJ11
1100	yellow	NDRG1
1101	brown	APOC2
1102	turquoise	DBX2
1103	turquoise	FBXL16
1104	blue	INSRR
1105	yellow	KCNF1
1106	green	CASQ2
1107	red	CYP4F3
1108	yellow	CXCL14
1109	blue	SHC4
1110	brown	SDC1
1111	brown	FAM70A
1112	brown	RHBG
1113	blue	DECR1
1114	turquoise	WFIKKN1
1115	blue	HIST1H2AC
1116	yellow	TWIST2
1117	blue	ANO1
1118	brown	ACSM2A
1119	brown	IGJ
1120	green	FGF11
1121	turquoise	PRR19
1122	yellow	GYPC
1123	turquoise	BTC
1124	green	MYBPC1
1125	turquoise	SVOP
1126	green	PYGM
1127	turquoise	C1H21orf62
1128	blue	THSD1
1129	yellow	GALR1
1130	brown	CHST13
1131	yellow	SYBU
1132	blue	LOC404103
1133	turquoise	IFI47
1134	brown	SPSB4
1135	brown	LRG1
1136	brown	ADH1C
1137	turquoise	CDH8
1138	turquoise	KLHDC8B
1139	green	ATP1A4
1140	turquoise	QKI
1141	turquoise	SLC30A3
1142	brown	FAM166B
1143	grey	LOC780876
1144	turquoise	NMT2
1145	turquoise	SORBS1
1146	brown	IL7R
1147	blue	UBD
1148	yellow	RHBDF1
1149	blue	SEPP1
1150	brown	HAVCR1
1151	blue	SEC14L5
1152	brown	NTRK2
1153	brown	SH2D5
1154	blue	TMEM215
1155	brown	SERPINA3-8
1156	brown	HGD
1157	green	RBM20
1158	blue	ITGA5
1159	brown	FOSL1
1160	brown	CYP1A2
1161	brown	EHF
1162	blue	TRH
1163	brown	FCGR2
1164	brown	SUN3
1165	turquoise	MAP2
1166	grey	BOLA-DQB
1167	blue	LYZ
1168	turquoise	NRGN
1169	turquoise	SLC2A11
1170	yellow	FGF7
1171	turquoise	C15H11orf70
1172	yellow	PTPLAD1
1173	yellow	GGT1
1174	yellow	ABHD11
1175	grey	USP9Y
1176	turquoise	H4
1177	brown	SERPINF2
1178	turquoise	BMPER
1179	green	PEBP4
1180	brown	ACAT2
1181	blue	ITK
1182	yellow	G6PD
1183	blue	KRT4
1184	turquoise	PIANP
1185	turquoise	RNF183
1186	blue	TMEM145
1187	brown	SLC38A4
1188	brown	SATB2
1189	blue	ABCG2
1190	blue	BDNF
1191	yellow	GRP
1192	yellow	SECTM1A
1193	turquoise	PRKAR2A
1194	brown	QPCT
1195	blue	LTB4R2
1196	brown	ADCYAP1R1
1197	green	USP13
1198	brown	HMGCS2
1199	green	SYNGR1
1200	turquoise	TNFRSF25
1201	yellow	BDKRB2
1202	green	KBTBD5
1203	turquoise	GABBR1
1204	yellow	VIM
1205	turquoise	CSDA
1206	blue	HOXA1
1207	brown	ECT2L
1208	red	PDLIM5
1209	turquoise	MPP3
1210	yellow	CHST7
1211	turquoise	RCVRN
1212	brown	PDLIM7
1213	brown	SLC19A3
1214	turquoise	GPX3
1215	blue	CCDC64B
1216	green	CYP27A1
1217	yellow	PRDM6
1218	brown	RHOQ
1219	green	ACTN3
1220	brown	AQP9
1221	brown	LOC781988
1222	brown	CREB3L3
1223	turquoise	CRMP1
1224	turquoise	BCL11A
1225	turquoise	CDC42EP2
1226	grey	JSP.1
1227	turquoise	P2RY2
1228	yellow	FCER1A
1229	green	SCN4B
1230	blue	SPTA1
1231	blue	GADD45G
1232	yellow	CYGB
1233	turquoise	RUNDC3B
1234	brown	SLC7A4
1235	grey	FSCN2
1236	yellow	SDSL
1237	blue	HAPLN1
1238	turquoise	PHYHIP
1239	green	CTXN3
1240	brown	GLT1D1
1241	red	GPR75
1242	turquoise	INA
1243	yellow	HIF3A
1244	turquoise	SMPD3
1245	blue	RGL3
1246	brown	TRIB3
1247	green	MYH7
1248	yellow	HIGD1B
1249	brown	GPR68
1250	turquoise	IMPDH1
1251	turquoise	C1QTNF9
1252	red	LTC4S
1253	turquoise	C21H14orf79
1254	turquoise	DAPL1
1255	turquoise	ISL2
1256	brown	SAA2
1257	turquoise	NTNG2
1258	turquoise	ADAM19
1259	brown	GC
1260	black	NRXN1
1261	brown	CACNB1
1262	blue	DPT
1263	green	RARRES2
1264	brown	PLG
1265	brown	CYP2E1
1266	turquoise	GPR85
1267	blue	IFITM2
1268	turquoise	SYNGR3
1269	turquoise	CAMK1
1270	blue	CD79A
1271	turquoise	IL6R
1272	green	FLNC
1273	turquoise	GUCY2D
1274	turquoise	ANKS1B
1275	blue	CPA5
1276	blue	AKR1B1
1277	brown	HS3ST3B1
1278	brown	APCS
1279	turquoise	LYPD1
1280	yellow	LY75
1281	green	PDE4C
1282	blue	CTSW
1283	turquoise	EPB49
1284	turquoise	TCF21
1285	blue	BEND5
1286	brown	ADH4
1287	blue	UBE2L6
1288	brown	SLCO1B3
1289	blue	TTLL7
1290	yellow	FAM212A
1291	grey	LOC512440
1292	yellow	ERBB3
1293	brown	NOL3
1294	turquoise	TRPM3
1295	turquoise	HOXA4
1296	turquoise	LPIN1
1297	brown	RGN
1298	turquoise	MAPK8IP1
1299	brown	BHMT
1300	yellow	GRHL1
1301	brown	C9
1302	turquoise	CST6
1303	blue	DHCR24
1304	yellow	DLG3
1305	turquoise	LOC782922
1306	yellow	LGI2
1307	green	C1QL3
1308	turquoise	ABCA9
1309	turquoise	Sept3
1310	yellow	THY1
1311	green	DUSP26
1312	blue	B3GNT3
1313	brown	EPDR1
1314	turquoise	CAMK1G
1315	blue	CD68
1316	turquoise	MAMSTR
1317	turquoise	AKAP4
1318	yellow	CNN1
1319	turquoise	CPZ
1320	green	TMEM182
1321	brown	NPDC1
1322	turquoise	TP53I11
1323	turquoise	PALM2
1324	yellow	C4H7orf57
1325	turquoise	TMEM125
1326	green	PPAPDC3
1327	blue	CAPN6
1328	turquoise	PLN
1329	brown	UPB1
1330	brown	ITIH4
1331	turquoise	LUZP2
1332	blue	C1QA
1333	blue	PABPC5
1334	brown	BLK
1335	brown	SLC51B
1336	blue	SVOPL
1337	yellow	C4H7orf41
1338	turquoise	DPP10
1339	turquoise	SPOCK1
1340	turquoise	BEX5
1341	blue	PCDHGB4
1342	yellow	LSP1
1343	turquoise	UBXN11
1344	green	XIRP1
1345	turquoise	HYOU1
1346	turquoise	ALDOC
1347	turquoise	COCH
1348	turquoise	GNG2
1349	yellow	RRAS
1350	blue	C3AR1
1351	brown	CYYR1
1352	brown	SARDH
1353	turquoise	IGSF9
1354	yellow	FAM46B
1355	blue	GNAO1
1356	turquoise	LYVE1
1357	brown	FAAH
1358	turquoise	ITGA7
1359	green	TRIM63
1360	yellow	CA8
1361	blue	WLS
1362	blue	LRRC25
1363	grey	SLC14A1
1364	turquoise	MAPK11
1365	green	NSDHL
1366	turquoise	HMCN1
1367	blue	ENPP2
1368	blue	CA4
1369	brown	ME3
1370	green	RTN2
1371	turquoise	GNB5
1372	yellow	HSPA12B
1373	brown	AGMO
1374	turquoise	ZMYND10
1375	blue	SCD5
1376	turquoise	GUCY2C
1377	brown	FCGR3A
1378	brown	ALDH8A1
1379	brown	FADS6
1380	blue	TMEM100
1381	green	SYNPO2
1382	yellow	RASL10B
1383	yellow	APOLD1
1384	green	ACTC1
1385	brown	FGA
1386	turquoise	HKDC1
1387	yellow	ARHGEF25
1388	brown	F13B
1389	yellow	SLC16A10
1390	yellow	DNM1
1391	turquoise	AACS
1392	brown	KIF3C
1393	green	SLC2A12
1394	brown	GZMA
1395	turquoise	HOXA3
1396	brown	DHDH
1397	blue	PAX9
1398	turquoise	LYSMD2
1399	turquoise	PDE6A
1400	yellow	SERPINE1
1401	turquoise	LRRC23
1402	yellow	PLA2G15
1403	turquoise	DNA2
1404	brown	LRRC3
1405	brown	SLC25A22
1406	red	IKZF4
1407	blue	EVI2B
1408	yellow	COL1A2
1409	turquoise	KIFC2
1410	green	NXNL2
1411	yellow	FAM78B
1412	brown	CCDC85A
1413	brown	FGF10
1414	turquoise	RFX4
1415	blue	SH2D1A
1416	blue	HR
1417	blue	C1QTNF1
1418	yellow	CFH
1419	blue	SNX20
1420	turquoise	C23H6orf106
1421	turquoise	PTPN18
1422	brown	C1S
1423	green	ACTN2
1424	green	SLC25A12
1425	green	ADAMTS20
1426	brown	FABP7
1427	brown	WNT5A
1428	green	CALM3
1429	brown	HMGCLL1
1430	brown	TPPP3
1431	yellow	ROBO4
1432	turquoise	CMBL
1433	turquoise	SCN1A
1434	brown	CDH17
1435	blue	GZMK
1436	turquoise	DYNLRB2
1437	turquoise	SECTM1
1438	blue	TBXAS1
1439	green	PGM2L1
1440	yellow	ADAMTS4
1441	turquoise	CDH10
1442	yellow	EGFLAM
1443	blue	POU2F3
1444	yellow	STAC
1445	blue	STAP1
1446	turquoise	CELA1
1447	turquoise	LMO1
1448	brown	JAZF1
1449	turquoise	PPP1R16A
1450	yellow	TH
1451	yellow	CAPG
1452	yellow	PALMD
1453	green	SLC7A10
1454	brown	SLC22A9
1455	blue	GIMAP7
1456	yellow	CXADR
1457	yellow	ISLR
1458	red	TOB1
1459	turquoise	MAPK8IP2
1460	brown	NR1I3
1461	black	ECSIT
1462	red	SNAP23
1463	brown	MAL
1464	blue	BCAS1
1465	brown	CHDH
1466	turquoise	FAM57B
1467	turquoise	NR4A2
1468	blue	SH3D21
1469	brown	NGEF
1470	blue	DCST1
1471	turquoise	LHX3
1472	yellow	ADAMTS2
1473	brown	SLC35D2
1474	turquoise	FBXO44
1475	turquoise	PI15
1476	green	CTNNA3
1477	blue	STAMBPL1
1478	blue	MLPH
1479	turquoise	FAM159B
1480	blue	ATF5
1481	brown	CDCA2
1482	brown	EPHX2
1483	blue	CCL14
1484	yellow	LOC100336905
1485	turquoise	KIAA0754
1486	yellow	NIPAL1
1487	green	RNF157
1488	blue	C1QC
1489	brown	DSC1
1490	turquoise	MIC1
1491	blue	RAB3IL1
1492	blue	THEM4
1493	brown	AKR1C3
1494	blue	VANGL2
1495	turquoise	KCNJ2
1496	blue	SLC23A3
1497	turquoise	GLRB
1498	yellow	MIR145
1499	blue	PC
1500	yellow	LRRC17
1501	green	PITX3
1502	blue	GATSL3
1503	turquoise	TMEM38B
1504	blue	UNC5B
1505	blue	GPD2
1506	yellow	PAQR6
1507	brown	C14H8orf47
1508	yellow	P2RX1
1509	brown	MC1R
1510	yellow	SLC2A10
1511	yellow	TMEM189
1512	blue	SLC39A8
1513	blue	IGSF3
1514	brown	SEC1
1515	yellow	TGFB1I1
1516	green	TXLNB
1517	brown	TDO2
1518	green	PNMT
1519	brown	ZNF423
1520	green	ENPP5
1521	blue	C1QB
1522	yellow	SPARC
1523	brown	ABHD1
1524	turquoise	DCDC2B
1525	yellow	MMP9
1526	green	RAPSN
1527	blue	NR3C2
1528	blue	CYP1B1
1529	blue	MGC157082
1530	turquoise	KANK4
1531	brown	DDIT4L
1532	turquoise	SYT3
1533	turquoise	SNCA
1534	turquoise	ACCN2
1535	turquoise	PARD6A
1536	blue	CD27
1537	blue	ECHDC2
1538	yellow	HSPB1
1539	brown	FMO4
1540	yellow	SMOC2
1541	blue	RASIP1
1542	brown	ARL4D
1543	brown	BDH1
1544	brown	TSPAN18
1545	turquoise	LOC618633
1546	yellow	RERGL
1547	brown	EBPL
1548	turquoise	SERTAD4
1549	brown	AHSG
1550	yellow	ACAN
1551	turquoise	CCDC42
1552	brown	HAO2
1553	blue	UPK3BL
1554	brown	ACSL5
1555	brown	RASSF7
1556	blue	SUSD2
1557	turquoise	MICALL2
1558	turquoise	GALNT6
1559	turquoise	GRIA2
1560	yellow	SCGB1A1
1561	turquoise	UCHL1
1562	turquoise	MASP1
1563	yellow	EMP3
1564	turquoise	GH1
1565	yellow	CCL2
1566	blue	GIMAP5
1567	yellow	CRTAC1
1568	green	LYNX1
1569	brown	ST3GAL1
1570	green	SDF2L1
1571	turquoise	FLRT3
1572	blue	HSD17B10
1573	brown	CD300A
1574	brown	C6
1575	green	C25H7orf61
1576	yellow	GSPT2
1577	brown	DHRS7
1578	blue	ATP8A1
1579	turquoise	RCN3
1580	turquoise	PYCR1
1581	brown	IL20RA
1582	green	CYP39A1
1583	brown	HSD17B6
1584	brown	SULT1C4
1585	yellow	ZNF385A
1586	turquoise	PRL
1587	yellow	RFTN2
1588	turquoise	PLIN5
1589	blue	AGAP2
1590	brown	TMPRSS2
1591	yellow	ADAM15
1592	yellow	NID2
1593	turquoise	CD9
1594	turquoise	BAG3
1595	turquoise	LPPR1
1596	yellow	GTF2A1L
1597	blue	CD3E
1598	turquoise	FSHB
1599	turquoise	EGLN3
1600	brown	VGLL3
1601	green	FAM78A
1602	turquoise	KCNE4
1603	blue	GSTT4
1604	green	MYL1
1605	turquoise	SLC17A9
1606	blue	NEBL
1607	turquoise	FUT1
1608	brown	CDA
1609	green	CNKSR1
1610	yellow	MGP
1611	blue	ITGB3
1612	brown	SQLE
1613	yellow	DUSP10
1614	turquoise	NUDT8
1615	turquoise	TBC1D4
1616	green	DDT
1617	brown	DCXR
1618	brown	ZP2
1619	brown	ALDH9A1
1620	turquoise	ADAMTS19
1621	yellow	BRI3BP
1622	yellow	MFAP2
1623	blue	KLF1
1624	turquoise	FBXO2
1625	blue	EFNA4
1626	yellow	F2RL2
1627	yellow	EFEMP1
1628	green	THSD4
1629	blue	ADRB3
1630	brown	SLC26A8
1631	brown	F11
1632	green	LIMCH1
1633	blue	MPEG1
1634	brown	IGFBP5
1635	turquoise	TMEM108
1636	blue	SOX18
1637	green	ECHS1
1638	blue	EMID1
1639	yellow	LRRC3B
1640	blue	CCKBR
1641	yellow	ACVRL1
1642	yellow	TMEM139
1643	yellow	SYT15
1644	blue	LY9
1645	brown	CYP8B1
1646	brown	CYB5R1
1647	turquoise	PCBP3
1648	blue	ERP27
1649	brown	GRIA3
1650	blue	GTSE1
1651	blue	HES6
1652	green	GRB7
1653	yellow	MFAP4
1654	yellow	PTGIS
1655	turquoise	FKBP11
1656	brown	MBL2
1657	brown	GNA14
1658	brown	ELF5
1659	grey	FTL
1660	turquoise	GATA3
1661	black	CAMKV
1662	turquoise	MSI1
1663	blue	WNT2
1664	turquoise	LRRC4B
1665	brown	INHBB
1666	turquoise	C5H12orf68
1667	yellow	TMEM119
1668	turquoise	HOXB4
1669	blue	MGC137036
1670	green	HRC
1671	brown	MS4A7
1672	brown	PROC
1673	yellow	LGALS3
1674	turquoise	MADD
1675	brown	TMEM25
1676	turquoise	EFHC1
1677	red	PPTC7
1678	yellow	PLS1
1679	green	ASZ1
1680	turquoise	KCTD19
1681	yellow	SLC44A4
1682	red	LRP4
1683	green	SH3BGR
1684	yellow	SAG
1685	blue	SMIM10
1686	turquoise	SCG3
1687	blue	FAM71F2
1688	turquoise	CRYBA4
1689	blue	PTK7
1690	yellow	TCF23
1691	turquoise	C10H14orf37
1692	turquoise	CNTN1
1693	turquoise	GCET2
1694	brown	NR1I2
1695	brown	LEAP2
1696	blue	SLC25A45
1697	green	PDLIM3
1698	yellow	ST6GALNAC2
1699	turquoise	TUBA1A
1700	blue	ADHFE1
1701	turquoise	IKZF1
1702	yellow	RAB3IP
1703	blue	VIPR2
1704	brown	SAA4
1705	turquoise	BAALC
1706	green	ANO5
1707	turquoise	IGSF10
1708	turquoise	CXCL11
1709	turquoise	NEGR1
1710	turquoise	SPIRE2
1711	blue	ITGA9
1712	turquoise	ANGPTL4
1713	brown	MGC152344
1714	yellow	PTX3
1715	blue	PAX3
1716	brown	AFM
1717	turquoise	CNR1
1718	blue	HMGCL
1719	turquoise	C4H7orf53
1720	blue	SYT1
1721	green	C1H3orf43
1722	green	OSBP2
1723	yellow	SEPW1
1724	green	TNNC1
1725	turquoise	MPZ
1726	yellow	PDGFB
1727	turquoise	P2RY1
1728	turquoise	DIRAS3
1729	blue	HCST
1730	brown	LAMB3
1731	brown	LECT2
1732	turquoise	ARMCX1
1733	turquoise	ARNT2
1734	brown	RADIL
1735	turquoise	CHRNB2
1736	turquoise	SNCB
1737	turquoise	TNNI3
1738	turquoise	XKR7
1739	turquoise	SEC23B
1740	yellow	LMAN1
1741	turquoise	CRYGS
1742	yellow	OGN
1743	yellow	ACCN1
1744	blue	KCNA2
1745	blue	FERMT3
1746	red	PTPN4
1747	yellow	FCGR2C
1748	turquoise	GALE
1749	brown	SULT2A1
1750	blue	LRRC48
1751	brown	MAEL
1752	blue	FCN1
1753	yellow	GRO1
1754	blue	MGC139164
1755	turquoise	GAMT
1756	turquoise	SALL4
1757	yellow	LAMC1
1758	yellow	TMEM45A
1759	brown	OSGIN1
1760	turquoise	STAT5B
1761	turquoise	ISM1
1762	turquoise	RNF112
1763	turquoise	CHPF
1764	blue	DOK2
1765	yellow	GFPT2
1766	turquoise	GPR52
1767	blue	LIMS2
1768	yellow	VWA1
1769	brown	PSAT1
1770	turquoise	ENKUR
1771	blue	CACNA2D3
1772	blue	FGFRL1
1773	turquoise	MYH3
1774	grey	GALNT5
1775	yellow	TAGLN
1776	yellow	CTF1
1777	blue	AOAH
1778	yellow	HSPA13
1779	turquoise	PKP2
1780	blue	AOC3
1781	turquoise	SYNE4
1782	turquoise	L1CAM
1783	brown	GLI2
1784	green	ITGB1BP3
1785	yellow	GJC2
1786	brown	SORD
1787	turquoise	PRNP
1788	turquoise	IQCD
1789	green	KCNC4
1790	turquoise	RIIAD1
1791	turquoise	TNFRSF6B
1792	brown	RASL10A
1793	blue	MCEE
1794	blue	ANO3
1795	blue	GFRA3
1796	turquoise	PYROXD2
1797	brown	TMEM86B
1798	brown	CCL3
1799	turquoise	CCDC65
1800	blue	CYSLTR1
1801	blue	ARHGEF15
1802	blue	GPR183
1803	green	HCFC1R1
1804	brown	MTTP
1805	brown	C8B
1806	blue	SLC26A10
1807	blue	GIPC2
1808	blue	SCN2B
1809	turquoise	SLC37A4
1810	turquoise	MAF
1811	brown	CPB2
1812	green	ZNRF1
1813	yellow	FGL2
1814	turquoise	RPRM
1815	turquoise	PCDH20
1816	blue	KIF23
1817	yellow	AMY2B
1818	brown	CDHR5
1819	brown	SRD5A3
1820	yellow	GPRC5B
1821	turquoise	MIR2900
1822	yellow	CYR61
1823	turquoise	HEPACAM
1824	blue	TXK
1825	turquoise	RAC3
1826	green	RGS5
1827	blue	SRGN
1828	yellow	PRSS23
1829	brown	RIN1
1830	blue	ABCG1
1831	green	C3H1orf228
1832	brown	SPRN
1833	blue	SCN5A
1834	turquoise	GDF10
1835	brown	SHROOM1
1836	green	COL2A1
1837	blue	C23H6orf141
1838	yellow	MSC
1839	brown	C8G
1840	brown	TLL1
1841	blue	LHFP
1842	yellow	SLC17A8
1843	turquoise	LGI1
1844	turquoise	DIRAS2
1845	blue	CXCL16
1846	turquoise	STOML3
1847	red	KLF12
1848	blue	ACAA2
1849	turquoise	KCNN2
1850	turquoise	MAST1
1851	turquoise	PLD1
1852	blue	CD36
1853	yellow	FAM221A
1854	turquoise	SLC43A1
1855	grey	C14H8orf46
1856	brown	AMDHD1
1857	green	FGFR2
1858	turquoise	TYRO3
1859	turquoise	ADC
1860	turquoise	CDH18
1861	blue	PTPRC
1862	brown	FGB
1863	turquoise	RPH3AL
1864	turquoise	STMN3
1865	yellow	PTER
1866	blue	NKG7
1867	yellow	FAM110D
1868	brown	CDH13
1869	blue	ATP8B1
1870	yellow	FGFR1
1871	turquoise	NEUROG2
1872	green	TMOD1
1873	green	DRP2
1874	green	SCEL
1875	brown	NCALD
1876	blue	CASP4
1877	turquoise	NAV3
1878	blue	ITGB2
1879	yellow	ADM
1880	brown	GNE
1881	brown	FYB
1882	blue	WC1.3
1883	brown	C9HXorf21
1884	brown	MGC137014
1885	yellow	C3H1orf54
1886	turquoise	KRT222
1887	brown	GOLGA7B
1888	turquoise	FITM1
1889	blue	SYNPR
1890	brown	PCBD1
1891	blue	IL17RD
1892	brown	GULO
1893	blue	CCDC167
1894	green	DBNDD2
1895	yellow	LEPR
1896	blue	UBASH3A
1897	turquoise	TCEA2
1898	brown	FEZ1
1899	turquoise	PFKP
1900	blue	MORN3
1901	turquoise	ACBD7
1902	blue	LOC509513
1903	turquoise	RHOJ
1904	brown	MGC152010
1905	turquoise	APP
1906	turquoise	MYL6
1907	yellow	FGF16
1908	brown	HGFAC
1909	blue	CD52
1910	blue	PTAFR
1911	brown	FOLR1
1912	green	UGT8
1913	yellow	PRRC1
1914	yellow	B3GNT8
1915	yellow	ADAMTS10
1916	brown	PLP1
1917	green	SYNC
1918	blue	LILRA4
1919	blue	C16H1orf115
1920	brown	HNF4G
1921	brown	CYP2C19
1922	turquoise	RAB6B
1923	turquoise	KIF1C
1924	blue	ALDH4A1
1925	brown	CHRM1
1926	brown	LRAT
1927	blue	FLVCR2
1928	turquoise	BCHE
1929	brown	ADAMDEC1
1930	green	TYRP1
1931	blue	ESAM
1932	blue	PIF1
1933	blue	NCKAP1L
1934	turquoise	PTPN5
1935	turquoise	HID1
1936	green	MYADML2
1937	blue	HK3
1938	turquoise	KLHL13
1939	brown	FGF9
1940	turquoise	NLGN3
1941	yellow	GPR88
1942	blue	GMFG
1943	blue	CTSC
1944	brown	CLSTN2
1945	green	ASB12
1946	brown	RASD1
1947	brown	GLDC
1948	brown	LOC527068
1949	turquoise	CCRL2
1950	turquoise	AP1S2
1951	brown	MLC1
1952	green	DENND1C
1953	brown	STAB2
1954	blue	IL18
1955	brown	PLAC8
1956	green	UCN
1957	green	BIN1
1958	yellow	IGFBP6
1959	yellow	C3H1orf111
1960	yellow	CXCL10
1961	green	ACOT11
1962	turquoise	SAR1B
1963	brown	NSG1
1964	turquoise	TSPAN33
1965	green	ITGB1BP2
1966	brown	BLNK
1967	turquoise	CCR2
1968	turquoise	IFI27L2
1969	yellow	GEM
1970	grey	TAGAP
1971	yellow	CRELD2
1972	brown	ERO1LB
1973	brown	APOA4
1974	red	FOXO3
1975	brown	VSIG8
1976	brown	DLK2
1977	blue	NPPC
1978	blue	CD163L1
1979	yellow	MYL9
1980	turquoise	VDR
1981	red	RASGRP1
1982	yellow	CADPS2
1983	turquoise	HSP90B1
1984	turquoise	CTSL2
1985	green	CHRDL2
1986	turquoise	SPINT2
1987	red	SBSN
1988	blue	CHST1
1989	turquoise	ZNF323
1990	yellow	GRIN3A
1991	blue	AP3M2
1992	blue	LGALS9
1993	blue	RASGRP4
1994	blue	THSD7A
1995	brown	GPR182
1996	yellow	PTPRK
1997	green	PEMT
1998	brown	MGC134066
[truncated: 6,002 more rows]

## Sheet: GSE116775
Modules and genes identified in GSE116775
	module	genes
1	red	ZYG11B
2	turquoise	ZYG11A
3	turquoise	ZWINT
4	blue	ZSWIM5
5	yellow	ZSWIM4
6	green	ZSCAN31
7	green	ZSCAN26
8	blue	ZSCAN23
9	green	ZSCAN12
10	red	ZRANB1
11	turquoise	ZPBP2
12	red	ZPBP
13	green	ZNRF1
14	yellow	ZNF84
15	turquoise	ZNF787
16	turquoise	ZNF775
17	red	ZNF774
18	turquoise	ZNF771
19	grey	ZNF75D
20	yellow	ZNF750
21	green	ZNF710
22	green	ZNF703
23	turquoise	ZNF683
24	blue	ZNF677
25	turquoise	ZNF641
26	green	ZNF628
27	blue	ZNF618
28	red	ZNF609
29	yellow	ZNF608
30	green	ZNF597
31	turquoise	ZNF580
32	turquoise	ZNF575
33	red	ZNF554
34	brown	ZNF536
35	green	ZNF532
36	green	ZNF524
37	blue	ZNF521
38	blue	ZNF516
39	blue	ZNF503
40	turquoise	ZNF483
41	blue	ZNF470
42	yellow	ZNF467
43	brown	ZNF462
44	black	ZNF454
45	grey	ZNF444
46	green	ZNF438
47	blue	ZNF423
48	grey	ZNF404
49	yellow	ZNF391
50	green	ZNF385C
51	turquoise	ZNF385B
52	turquoise	ZNF385A
53	blue	ZNF366
54	green	ZNF365
55	turquoise	ZNF362
56	green	ZNF311
57	turquoise	ZNF296
58	turquoise	ZNF22
59	brown	ZNF219
60	black	ZNF217
61	blue	ZNF215
62	yellow	ZNF19
63	turquoise	ZNF185
64	blue	ZNF142
65	blue	ZNF114
66	green	ZNF106
67	turquoise	ZMYND8
68	red	ZMYND19
69	yellow	ZMYND15
70	red	ZMYND12
71	red	ZMYND10
72	blue	ZMIZ1
73	yellow	ZMAT1
74	blue	ZKSCAN2
75	blue	ZHX3
76	green	ZHX2
77	turquoise	ZFYVE28
78	yellow	ZFYVE21
79	blue	ZFYVE19
80	blue	ZFPM2
81	yellow	ZFPM1
82	blue	ZFP57
83	green	ZFP37
84	black	ZFP36L2
85	blue	ZFP36
86	turquoise	ZFHX4
87	blue	ZFHX3
88	brown	ZFHX2
89	red	ZFAND5
90	green	ZFAND3
91	yellow	ZFAND2A
92	turquoise	ZEB1
93	yellow	ZDHHC8
94	brown	ZDHHC24
95	yellow	ZDHHC23
96	blue	ZDHHC2
97	brown	ZDHHC19
98	red	ZDHHC15
99	turquoise	ZDHHC14
100	turquoise	ZDHHC13
101	turquoise	ZDHHC12
102	brown	ZDHHC1
103	yellow	ZDBF2
104	black	ZCWPW1
105	turquoise	ZCCHC24
106	turquoise	ZCCHC13
107	red	ZCCHC12
108	red	ZCCHC10
109	yellow	ZC4H2
110	blue	ZC3H6
111	black	ZC3H3
112	brown	ZC3H12D
113	turquoise	ZC2HC1C
114	turquoise	ZC2HC1B
115	brown	ZBTB9
116	yellow	ZBTB7C
117	turquoise	ZBTB7A
118	green	ZBTB47
119	blue	ZBTB46
120	grey	ZBTB42
121	blue	ZBTB4
122	turquoise	ZBTB32
123	yellow	ZBTB3
124	turquoise	ZBTB20
125	turquoise	ZBTB16
126	blue	ZBTB10
127	brown	ZBP1
128	red	ZAR1L
129	brown	ZAP70
130	brown	ZAN
131	turquoise	YWHAZ
132	brown	YWHAG
133	brown	YPEL3
134	turquoise	YPEL1
135	turquoise	YOD1
136	brown	YJEFN3
137	red	YIPF7
138	turquoise	YES1
139	yellow	YDJC
140	green	YBX3
141	green	YBX2
142	yellow	YBX1
143	turquoise	YAP1
144	red	XYLT1
145	brown	XYLB
146	blue	XXYLT1
147	red	XRCC3
148	yellow	XPNPEP2
149	turquoise	XKRX
150	grey	XKR6
151	turquoise	XKR5
152	red	XIRP2
153	blue	XG
154	yellow	XDH
155	turquoise	XCR1
156	green	XBP1
157	yellow	XAF1
158	black	WWOX
159	blue	WWC3
160	yellow	WWC2
161	green	WWC1
162	blue	WTIP
163	yellow	WSCD2
164	brown	WSCD1
165	black	WSB1
166	brown	WNT9B
167	green	WNT9A
168	turquoise	WNT6
169	turquoise	WNT5A
170	blue	WNT2B
171	yellow	WNT2
172	brown	WNT16
173	green	WNT11
174	turquoise	WNK4
175	yellow	WNK3
176	green	WNK2
177	green	WIPI1
178	blue	WIPF3
179	blue	WIPF1
180	brown	WIF1
181	green	WHRN
182	black	WFS1
183	red	WFIKKN2
184	turquoise	WFIKKN1
185	red	WFDC3
186	turquoise	WFDC18
187	blue	WDR93
188	grey	WDR88
189	blue	WDR87
190	yellow	WDR86
191	turquoise	WDR72
192	grey	WDR31
193	blue	WDR17
194	yellow	WDFY4
195	black	WASF2
196	yellow	WASF1
197	yellow	WAS
198	yellow	WARS2
199	grey	VXN
200	blue	VWF
201	red	VWCE
202	turquoise	VWA8
203	red	VWA7
204	yellow	VWA3B
205	blue	VWA3A
206	brown	VWA2
207	brown	VWA1
208	brown	VSTM5
209	blue	VSTM4
210	green	VSTM2L
211	blue	VSTM1
212	turquoise	VSNL1
213	turquoise	VSIG8
214	yellow	VSIG4
215	blue	VSIG2
216	turquoise	VSIG10L
217	black	VPS37D
218	brown	VPS36
219	turquoise	VPS13D
220	blue	VOPP1
221	turquoise	VNN1
222	brown	VLDLR
223	green	VIT
224	yellow	VIPR2
225	turquoise	VIPR1
226	blue	VIM
227	turquoise	VILL
228	brown	VIL1
229	blue	VGLL3
230	brown	VEPH1
231	blue	VEGFD
232	brown	VEGFB
233	turquoise	VDR
234	red	VDAC1
235	brown	VCL
236	blue	VCAN
237	yellow	VCAM1
238	yellow	VAV1
239	blue	VAT1L
240	red	VAT1
241	black	VASN
242	brown	VASH2
243	blue	VASH1
244	blue	VANGL2
245	black	UVSSA
246	red	UTRN
247	red	USP50
248	turquoise	USP43
249	red	USP20
250	red	USP2
251	brown	USP18
252	green	USP13
253	blue	USHBP1
254	blue	USH2A
255	green	USH1C
256	green	UROS
257	turquoise	UROD
258	brown	UROC1
259	brown	URAD
260	yellow	UQCRH
261	red	UQCRFS1
262	red	UQCR10
263	turquoise	UPP1
264	turquoise	UPK3B
265	turquoise	UPK1B
266	black	UPK1A
267	brown	UPB1
268	brown	UOX
269	black	UNKL
270	red	UNC93A
271	yellow	UNC79
272	brown	UNC5CL
273	yellow	UNC5C
274	brown	UNC5B
275	turquoise	UNC5A
276	red	UNC45B
277	turquoise	UNC45A
278	yellow	UNC13D
279	turquoise	UNC13C
280	turquoise	UNC13A
281	blue	ULK2
282	brown	ULBP21
283	yellow	ULBP17
284	turquoise	UHRF1
285	turquoise	UGT8
286	brown	UGT3A2
287	turquoise	UGT2B10
288	green	UGT2A1
289	green	UGT1A1
290	blue	UGP2
291	blue	UGGT2
292	green	UGDH
293	turquoise	UGCG
294	yellow	UCP2
295	brown	UCK2
296	red	UCHL1
297	brown	UBXN8
298	brown	UBTD1
299	turquoise	UBP1
300	red	UBL4A
301	yellow	UBE2L6
302	turquoise	UBE2C
303	brown	UBD
304	blue	UBALD2
305	brown	UBAC1
306	yellow	UBA7
307	yellow	UBA52
308	turquoise	TYRO3
309	red	TXNRD3
310	blue	TXNIP
311	turquoise	TXNDC5
312	green	TXNDC11
313	red	TXLNB
314	brown	TXK
315	blue	TWIST2
316	blue	TWIST1
317	turquoise	TWF1
318	green	TUT4
319	turquoise	TUSC3
320	yellow	TUSC1
321	blue	TULP3
322	turquoise	TUFT1
323	green	TUBGCP2
324	red	TUBG1
325	brown	TUBB4A
326	turquoise	TUBB3
327	brown	TUBB1
328	brown	TUBAL3
329	turquoise	TUBA8
330	yellow	TUBA4A
331	blue	TUBA1D
332	turquoise	TUBA1C
333	turquoise	TUBA1B
334	blue	TUBA1A
335	green	TUB
336	yellow	TTYH3
337	brown	TTYH2
338	brown	TTR
339	green	TTPAL
340	brown	TTPA
341	green	TTLL7
342	green	TTLL1
343	brown	TTL
344	turquoise	TTK
345	yellow	TTC9C
346	turquoise	TTC9B
347	brown	TTC9
348	blue	TTC8
349	blue	TTC7B
350	red	TTC7A
351	blue	TTC39C
352	turquoise	TTC39B
353	green	TTC38
354	blue	TTC32
355	blue	TTC30B
356	blue	TTC30A
357	blue	TTC28
358	blue	TTC25
359	turquoise	TTC23L
360	turquoise	TTC22
361	black	TTC21A
362	turquoise	TTC12
363	blue	TSTD1
364	green	TST
365	blue	TSSK3
366	blue	TSPYL5
367	turquoise	TSPO
368	yellow	TSPEAR
369	black	TSPAN7
370	blue	TSPAN6
371	turquoise	TSPAN33
372	yellow	TSPAN32
373	turquoise	TSPAN3
374	blue	TSPAN18
375	blue	TSPAN13
376	yellow	TSPAN12
377	black	TSPAN11
378	brown	TSKU
379	turquoise	TSKS
380	blue	TSHZ3
381	blue	TSHZ2
382	green	TSGA10IP
383	turquoise	TSC22D3
384	blue	TSC22D1
385	black	TRRAP
386	turquoise	TRPV4
387	turquoise	TRPV3
388	turquoise	TRPV1
389	brown	TRPS1
390	turquoise	TRPM6
391	turquoise	TRPM4
392	yellow	TRPM2
393	black	TRPM1
394	blue	TRPC6
395	yellow	TRPC4
396	blue	TRPC1
397	turquoise	TRPA1
398	turquoise	TROAP
399	turquoise	TRMT9B
400	red	TRMT44
401	yellow	TRMO
402	turquoise	TRIP6
403	green	TRIP10
404	blue	TRIO
405	blue	TRIM66
406	red	TRIM63
407	turquoise	TRIM62
408	red	TRIM55
409	yellow	TRIM47
410	red	TRIM45
411	brown	TRIM38
412	green	TRIM36
413	brown	TRIM34
414	blue	TRIM31
415	blue	TRIM3
416	green	TRIM25
417	green	TRIM14
418	grey	TRIM10
419	blue	TRIL
420	brown	TRIB3
421	turquoise	TRIB1
422	turquoise	TRHDE
423	turquoise	TRERF1
424	yellow	TREML2
425	yellow	TREM2
426	green	TREM1
427	blue	TRARG1
428	yellow	TRAPPC2
429	yellow	TRANK1
430	yellow	TRAM2
431	turquoise	TRAM1L1
432	green	TRAM1
433	green	TRAK1
434	turquoise	TRAIP
435	blue	TRAFD1
436	green	TRAF5
437	blue	TRAF4
438	turquoise	TRAF3IP2
439	brown	TPST1
440	blue	TPSB2
441	red	TPRKB
442	turquoise	TPRG1
443	brown	TPPP3
444	turquoise	TPPP2
445	turquoise	TPMT
446	turquoise	TPM4
447	red	TPM2
448	green	TPM1
449	brown	TPD52L1
450	black	TPCN2
451	yellow	TPC3
452	yellow	TP73
453	yellow	TP63
454	green	TP53INP2
455	blue	TP53I11
456	turquoise	TOX3
457	yellow	TOX2
458	yellow	TOR4A
459	turquoise	TOP2A
460	blue	TOMT
461	blue	TOM1L1
462	yellow	TOLLIP
463	blue	TNXB
464	turquoise	TNS4
465	red	TNS3
466	yellow	TNS2
467	blue	TNS1
468	black	TNRC18
469	green	TNR
470	green	TNNT3
471	green	TNNT2
472	red	TNNT1
473	blue	TNNI3
474	red	TNNI2
475	red	TNKS1BP1
476	brown	TNK2
477	turquoise	TNK1
478	brown	TNIP3
479	yellow	TNIK
480	turquoise	TNFSF4
481	turquoise	TNFSF18
482	turquoise	TNFSF15
483	brown	TNFSF13B
484	black	TNFSF13
485	blue	TNFSF11
486	yellow	TNFSF10
487	brown	TNFRSF9
488	brown	TNFRSF8
489	turquoise	TNFRSF6B
490	blue	TNFRSF25
491	yellow	TNFRSF21
492	yellow	TNFRSF1B
493	yellow	TNFRSF18
494	green	TNFRSF12A
495	turquoise	TNFRSF11B
496	blue	TNFRSF11A
497	turquoise	TNFAIP8
498	blue	TNFAIP6
499	brown	TNF
500	brown	TNC
501	blue	TMX4
502	turquoise	TMX3
503	blue	TMUB1
504	turquoise	TMTC4
505	blue	TMTC1
506	black	TMSB4X
507	brown	TMPRSS6
508	turquoise	TMPRSS4
509	brown	TMPRSS2
510	red	TMOD4
511	blue	TMOD2
512	green	TMOD1
513	blue	TMLHE
514	yellow	TMIGD3
515	brown	TMIGD2
516	brown	TMEM98
517	brown	TMEM97
518	turquoise	TMEM88B
519	green	TMEM88
520	green	TMEM86A
521	brown	TMEM82
522	yellow	TMEM74B
523	yellow	TMEM71
524	yellow	TMEM70
525	red	TMEM63A
526	turquoise	TMEM61
527	turquoise	TMEM54
528	brown	TMEM53
529	green	TMEM52
530	yellow	TMEM51
531	turquoise	TMEM47
532	green	TMEM45B
533	turquoise	TMEM45A
534	blue	TMEM44
535	turquoise	TMEM40
536	black	TMEM38B
537	red	TMEM38A
538	yellow	TMEM37
539	blue	TMEM35B
540	brown	TMEM35A
541	green	TMEM30B
542	yellow	TMEM269
543	yellow	TMEM268
544	blue	TMEM267
545	green	TMEM266
546	brown	TMEM26
547	brown	TMEM255A
548	turquoise	TMEM253
549	brown	TMEM25
550	turquoise	TMEM249
551	green	TMEM245
552	blue	TMEM240
553	blue	TMEM237
554	turquoise	TMEM229B
555	brown	TMEM225B
556	brown	TMEM220
557	green	TMEM209
558	blue	TMEM208
559	brown	TMEM200C
560	turquoise	TMEM200A
561	yellow	TMEM198
562	turquoise	TMEM19
563	brown	TMEM187
564	blue	TMEM184A
565	green	TMEM182
566	green	TMEM178A
567	brown	TMEM176B
568	brown	TMEM176A
569	yellow	TMEM175
570	turquoise	TMEM171
571	green	TMEM170B
572	brown	TMEM170A
573	brown	TMEM169
574	brown	TMEM164
575	brown	TMEM161A
576	red	TMEM159
577	blue	TMEM150C
578	brown	TMEM150B
579	blue	TMEM150A
580	green	TMEM14A
581	brown	TMEM145
582	turquoise	TMEM144
583	yellow	TMEM141
584	turquoise	TMEM139
585	turquoise	TMEM132E
586	yellow	TMEM132C
587	yellow	TMEM132B
588	blue	TMEM132A
589	red	TMEM126A
590	green	TMEM121
591	brown	TMEM119
592	yellow	TMEM117
593	turquoise	TMEM116
594	green	TMEM109
595	yellow	TMEM108
596	red	TMEM106A
597	turquoise	TMEM102
598	blue	TMEM100
599	green	TMEFF2
600	brown	TMEFF1
601	brown	TMED7
602	brown	TMED6
603	blue	TMCO2
604	brown	TMCC3
605	green	TMCC2
606	turquoise	TMCC1
607	blue	TMC7
608	turquoise	TMC6
609	yellow	TMBIM7
610	brown	TM6SF2
611	turquoise	TM6SF1
612	brown	TM4SF5
613	red	TLR9
614	yellow	TLR5
615	turquoise	TLR4
616	brown	TLR2
617	turquoise	TLR10
618	green	TLN2
619	green	TLL2
620	blue	TLL1
621	blue	TLE6
622	black	TLE3
623	turquoise	TLE1
624	blue	TLCD5
625	blue	TLCD4
626	black	TLCD3A
627	turquoise	TLCD2
628	blue	TKTL2
629	brown	TKTL1
630	black	TKT
631	brown	TKFC
632	turquoise	TK1
633	blue	TJP3
634	turquoise	TJP2
635	black	TJP1
636	blue	TIMP4
637	blue	TIMP3
638	blue	TIMP2
639	red	TIMM8B
640	blue	TIMM8A
641	red	TIMM17B
642	brown	TIMD4
643	brown	TIGIT
644	turquoise	TIGD5
645	turquoise	TIFAB
646	blue	TIE1
647	turquoise	TICRR
648	blue	TIAM2
649	turquoise	TIAM1
650	turquoise	THYN1
651	blue	THY1
652	grey	THSD7B
653	brown	THSD4
654	blue	THRSP
655	turquoise	THRB
656	yellow	THPO
657	blue	THOP1
658	yellow	THNSL2
659	yellow	THEMIS2
660	brown	THEMIS
661	turquoise	THEM6
662	red	THEM4
663	brown	THBS4
664	blue	THBS3
665	blue	THBS2
666	blue	THBS1
667	black	THAP9
668	green	THAP7
669	brown	THAP4
670	blue	TH
671	turquoise	TGM5
672	turquoise	TGM3
673	turquoise	TGM1
674	turquoise	TGIF1
675	blue	TGFBR3
676	green	TGFB3
677	green	TGFB2
678	blue	TGFB1I1
679	red	TGFB1
680	turquoise	TGFA
681	green	TGDS
682	red	TFRC
683	brown	TFR2
684	blue	TFPI2
685	brown	TFEC
686	green	TFDP2
687	blue	TFCP2L1
688	yellow	TF
689	turquoise	TEX9
690	green	TEX2
691	turquoise	TEX15
692	brown	TEX12
693	turquoise	TET3
694	blue	TET1
695	brown	TESC
696	turquoise	TES
697	turquoise	TERT
698	turquoise	TENT5B
699	yellow	TENT5A
700	black	TENM4
701	blue	TENM3
702	turquoise	TENM2
703	blue	TENM1
704	blue	TEKT2
705	red	TEFM
706	black	TEDC1
707	blue	TECTB
708	turquoise	TEC
709	red	TEAD4
710	green	TEAD1
711	red	TDRP
712	black	TDRKH
713	grey	TDRD9
714	blue	TDRD12
715	brown	TDRD10
716	green	TDP1
717	yellow	TDH
718	green	TCTE3
719	green	TCP11
720	yellow	TCN2
721	turquoise	TCN1
722	brown	TCIRG1
723	blue	TCIM
724	red	TCF7L2
725	yellow	TCF7L1
726	blue	TCF4
727	green	TCF21
728	turquoise	TCF19
729	green	TCF15
730	red	TCEANC
731	red	TCEA3
732	brown	TCEA2
733	red	TCAP
734	blue	TCAM1
735	turquoise	TCAIM
736	turquoise	TCAF2
737	blue	TCAF1
738	turquoise	TC2N
739	brown	TBXAS1
740	yellow	TBXA2R
741	turquoise	TBX6
742	yellow	TBX3
743	yellow	TBX21
744	brown	TBX20
745	black	TBX19
746	blue	TBX18
747	green	TBX15
748	red	TBRG4
749	brown	TBL2
750	turquoise	TBKBP1
751	yellow	TBCEL
752	brown	TBC1D4
753	green	TBC1D30
754	turquoise	TBC1D24
755	turquoise	TBC1D2
756	turquoise	TBC1D19
757	blue	TBC1D16
758	green	TBC1D10B
759	turquoise	TAX1BP3
760	brown	TAT
761	turquoise	TARS3
762	brown	TARP
763	brown	TARM1
764	turquoise	TAPT1
765	brown	TANC2
766	turquoise	TANC1
767	green	TAMALIN
768	black	TALDO1
769	red	TAGLN3
770	black	TAGLN2
771	blue	TAGLN
772	turquoise	TAFA5
773	turquoise	TAF7L
774	turquoise	TACR2
775	brown	TACC2
776	blue	TACC1
777	black	SZT2
778	blue	SYTL3
779	turquoise	SYTL2
780	turquoise	SYTL1
781	blue	SYT9
782	blue	SYT7
783	blue	SYT5
784	red	SYT4
785	blue	SYT3
786	brown	SYT2
787	turquoise	SYT17
788	blue	SYT15
789	green	SYT12
790	red	SYPL2
791	brown	SYNPR
792	green	SYNPO2
793	green	SYNPO
794	green	SYNM
795	blue	SYNJ2
796	turquoise	SYNGR3
797	red	SYNGR2
798	yellow	SYNGR1
799	brown	SYNE4
800	blue	SYNE3
801	turquoise	SYNE2
802	blue	SYNE1
803	green	SYNDIG1
804	brown	SYNC
805	blue	SYN3
806	blue	SYN2
807	red	SYN1
808	blue	SYDE2
809	blue	SYDE1
810	brown	SYCP3
811	yellow	SYCP2L
812	brown	SYCP2
813	green	SYCP1
814	turquoise	SYCE2
815	brown	SYBU
816	red	SWAP70
817	green	SVOPL
818	grey	SVOP
819	green	SVIL
820	blue	SVEP1
821	green	SVBP
822	green	SV2B
823	red	SUV39H2
824	grey	SUSD5
825	yellow	SUSD4
826	turquoise	SUSD2
827	turquoise	SUSD1
828	green	SUOX
829	brown	SUN3
830	blue	SUN2
831	turquoise	SUMF2
832	turquoise	SULT2B1
833	brown	SULT1C4
834	green	SULT1B1
835	blue	SULF1
836	turquoise	STYXL1
837	turquoise	STYK1
838	turquoise	STXBP5L
839	green	STXBP2
840	yellow	STXBP1
841	black	STX6
842	turquoise	STX3
843	blue	STX1A
844	turquoise	STX19
845	turquoise	STX11
846	blue	STUM
847	yellow	STS
848	green	STRN4
849	turquoise	STRIP2
850	red	STRADB
851	brown	STRA8
852	yellow	STRA6
853	turquoise	STPG1
854	yellow	STOX1
855	yellow	STOM
856	black	STMN2
857	brown	STMN1
858	yellow	STKLD1
859	yellow	STK39
860	blue	STK38
861	brown	STK32C
862	blue	STK32A
863	turquoise	STK31
864	turquoise	STK24
865	red	STK10
866	red	STIP1
867	brown	STEAP4
868	yellow	STEAP2
869	brown	STEAP1
870	yellow	STC2
871	blue	STC1
872	turquoise	STBD1
873	turquoise	STAT6
874	turquoise	STAT5B
875	blue	STAT5A
876	brown	STARD6
877	green	STARD5
878	blue	STARD10
879	brown	STAP2
880	brown	STAP1
881	red	STAMBPL1
882	red	STAG3
883	red	STAC3
884	red	STAC2
885	blue	STAC
886	brown	STAB2
887	yellow	STAB1
888	brown	ST8SIA5
889	turquoise	ST8SIA1
890	turquoise	ST6GALNAC4
891	turquoise	ST6GALNAC2
892	blue	ST6GAL2
893	brown	ST6GAL1
894	turquoise	ST3GAL6
895	turquoise	ST3GAL5
896	turquoise	ST3GAL3
897	brown	ST3GAL1
898	turquoise	ST14
899	blue	SSUH2
900	yellow	SSU72
901	yellow	SSPO
902	green	SSPN
903	black	SSH3
904	green	SSH2
905	blue	SSC5D
906	black	SSC4D
907	blue	SSBP4
908	brown	SSBP2
909	black	SS18L1
910	turquoise	SRXN1
911	black	SRSF12
912	black	SRRM2
913	blue	SRR
914	blue	SRPX2
915	blue	SRPX
916	red	SRPK3
917	red	SRP9
918	turquoise	SRMS
919	red	SRM
920	green	SRL
921	yellow	SRI
922	yellow	SRGN
923	blue	SRGAP3
924	red	SRGAP2
925	yellow	SRGAP1
926	blue	SREBF1
927	brown	SRD5A3
928	blue	SRCIN1
929	turquoise	SRC
930	turquoise	SQOR
931	green	SQLE
932	turquoise	SPTLC2
933	turquoise	SPTBN4
934	yellow	SPTBN2
935	turquoise	SPTB
936	black	SPTAN1
937	blue	SPTA1
938	green	SPSB4
939	blue	SPSB1
940	blue	SPRYD4
941	turquoise	SPRY4
942	yellow	SPRY3
943	turquoise	SPRED3
944	black	SPRED2
945	turquoise	SPP2
946	blue	SPP1
947	yellow	SPON2
948	red	SPOCK2
949	blue	SPOCK1
950	brown	SPNS3
951	turquoise	SPNS2
952	turquoise	SPIRE2
953	turquoise	SPINT2
954	turquoise	SPINT1
955	turquoise	SPINDOC
956	blue	SPIN4
957	brown	SPIN2
958	brown	SPIDR
959	yellow	SPIB
960	yellow	SPI1
961	black	SPHK1
962	yellow	SPG21
963	brown	SPESP1
964	green	SPEG
965	brown	SPEF2
966	turquoise	SPEF1
967	brown	SPECC1
968	turquoise	SPDYA
969	turquoise	SPDL1
970	green	SPDEF
971	green	SPCS2
972	turquoise	SPC24
973	black	SPATA9
974	black	SPATA6L
975	blue	SPATA45
976	turquoise	SPATA2L
977	red	SPATA25
978	green	SPATA22
979	blue	SPATA21
980	red	SPATA20
981	black	SPATA16
982	blue	SPARC
983	red	SPAG8
984	turquoise	SPAG5
985	turquoise	SPAG4
986	green	SPAG17
987	blue	SPACA6
988	brown	SP5
989	yellow	SP140L
990	brown	SOX9
991	blue	SOX8
992	red	SOX6
993	yellow	SOX5
994	yellow	SOX18
995	turquoise	SOX17
996	turquoise	SOX15
997	turquoise	SOX13
998	black	SOX12
999	turquoise	SOX10
1000	green	SOWAHD
1001	green	SOWAHB
1002	turquoise	SOSTDC1
1003	blue	SORT1
1004	yellow	SORL1
1005	brown	SORD
1006	blue	SORCS2
1007	turquoise	SORCS1
1008	yellow	SORBS3
1009	brown	SORBS2
1010	blue	SORBS1
1011	blue	SOGA1
1012	yellow	SOD3
1013	turquoise	SOD1
1014	red	SOCS3
1015	turquoise	SOCS1
1016	blue	SOBP
1017	brown	SOAT2
1018	black	SNX33
1019	brown	SNX20
1020	brown	SNX10
1021	turquoise	SNTB1
1022	green	SNTA1
1023	yellow	SNRNP25
1024	blue	SNED1
1025	blue	SNCG
1026	brown	SNCB
1027	yellow	SNCAIP
1028	red	SNCA
1029	red	SNAP91
1030	turquoise	SNAP25
1031	turquoise	SNAI2
1032	yellow	SNAI1
1033	red	SMYD2
1034	red	SMURF1
1035	red	SMTNL2
1036	red	SMTNL1
1037	brown	SMTN
1038	blue	SMRP1
1039	turquoise	SMPDL3B
1040	blue	SMPDL3A
1041	yellow	SMPD3
1042	turquoise	SMOX
1043	turquoise	SMOC2
1044	yellow	SMOC1
1045	red	SMIM8
1046	turquoise	SMIM5
1047	yellow	SMIM4
1048	turquoise	SMIM24
1049	yellow	SMIM20
1050	brown	SMIM14
1051	turquoise	SMIM12
1052	red	SMIM11A
1053	turquoise	SMIM10
1054	brown	SMIM1
1055	turquoise	SMCO3
1056	red	SMCO1
1057	green	SMARCD3
1058	blue	SMARCC2
1059	blue	SMARCA2
1060	yellow	SMARCA1
1061	blue	SMAD3
1062	red	SLMAP
1063	turquoise	SLK
1064	turquoise	SLITRK6
1065	red	SLITRK5
1066	blue	SLITRK4
1067	brown	SLITRK2
1068	blue	SLIT3
1069	brown	SLIT1
1070	red	SLIRP
1071	black	SLFNL1
1072	turquoise	SLCO6A1
1073	red	SLCO5A1
1074	brown	SLCO4C1
1075	green	SLCO4A1
1076	green	SLCO3A1
1077	yellow	SLCO2B1
1078	turquoise	SLCO2A1
1079	blue	SLCO1C1
1080	brown	SLCO1A2
1081	yellow	SLC9B1
1082	green	SLC9A5
1083	green	SLC9A3R1
1084	turquoise	SLC9A3
1085	yellow	SLC9A2
1086	brown	SLC9A1
1087	red	SLC8B1
1088	green	SLC8A3
1089	blue	SLC8A2
1090	turquoise	SLC7A8
1091	yellow	SLC7A7
1092	green	SLC7A6
1093	turquoise	SLC7A5
1094	turquoise	SLC7A4
1095	yellow	SLC7A2
1096	turquoise	SLC7A11
1097	green	SLC7A10
1098	black	SLC7A1
1099	turquoise	SLC6A9
1100	yellow	SLC6A8
1101	grey	SLC6A7
1102	red	SLC6A6
1103	black	SLC6A5
1104	turquoise	SLC6A4
1105	turquoise	SLC6A20
1106	blue	SLC6A2
1107	brown	SLC6A17
1108	grey	SLC6A16
1109	turquoise	SLC6A14
1110	brown	SLC6A12
1111	brown	SLC6A1
1112	green	SLC5A9
1113	turquoise	SLC5A8
1114	grey	SLC5A5
1115	brown	SLC5A2
1116	turquoise	SLC5A1
1117	turquoise	SLC50A1
1118	turquoise	SLC4A5
1119	blue	SLC4A4
1120	blue	SLC4A3
1121	blue	SLC4A11
1122	turquoise	SLC46A2
1123	yellow	SLC45A4
1124	yellow	SLC45A3
1125	green	SLC45A2
1126	turquoise	SLC44A4
1127	green	SLC44A3
1128	turquoise	SLC44A1
1129	turquoise	SLC43A3
1130	turquoise	SLC43A2
1131	brown	SLC41A3
1132	brown	SLC41A2
1133	blue	SLC41A1
1134	brown	SLC40A1
1135	brown	SLC39A8
1136	brown	SLC39A5
1137	brown	SLC39A4
1138	turquoise	SLC39A2
1139	turquoise	SLC39A13
1140	yellow	SLC39A12
1141	green	SLC39A11
1142	brown	SLC38A5
1143	yellow	SLC38A4
1144	yellow	SLC38A3
1145	blue	SLC38A11
1146	red	SLC38A10
1147	turquoise	SLC38A1
1148	turquoise	SLC37A4
1149	turquoise	SLC37A3
1150	yellow	SLC37A2
1151	turquoise	SLC37A1
1152	turquoise	SLC35G2
1153	brown	SLC35F1
1154	turquoise	SLC35E4
1155	brown	SLC35E2
1156	brown	SLC35D2
1157	blue	SLC35D1
1158	turquoise	SLC35A3
1159	blue	SLC35A2
1160	turquoise	SLC34A3
1161	blue	SLC33A1
1162	yellow	SLC31A2
1163	green	SLC31A1
1164	green	SLC30A7
1165	red	SLC30A3
1166	green	SLC30A10
1167	green	SLC30A1
1168	yellow	SLC2A9
1169	yellow	SLC2A6
1170	green	SLC2A4
1171	blue	SLC2A3
1172	brown	SLC2A12
1173	turquoise	SLC2A11
1174	brown	SLC2A10
1175	turquoise	SLC2A1
1176	brown	SLC29A3
1177	brown	SLC29A2
1178	yellow	SLC29A1
1179	turquoise	SLC28A3
1180	blue	SLC28A1
1181	turquoise	SLC27A6
1182	brown	SLC27A5
1183	brown	SLC27A4
1184	turquoise	SLC27A3
1185	brown	SLC27A2
1186	brown	SLC26A8
1187	turquoise	SLC26A2
1188	turquoise	SLC26A10
1189	turquoise	SLC25A6
1190	turquoise	SLC25A5
1191	brown	SLC25A45
1192	blue	SLC25A42
1193	green	SLC25A41
1194	turquoise	SLC25A4
1195	blue	SLC25A36
1196	brown	SLC25A34
1197	turquoise	SLC25A30
1198	black	SLC25A25
1199	turquoise	SLC25A24
1200	brown	SLC25A22
1201	turquoise	SLC25A21
1202	turquoise	SLC25A20
1203	yellow	SLC25A16
1204	green	SLC25A12
1205	red	SLC25A11
1206	red	SLC25A1
1207	blue	SLC24A3
1208	turquoise	SLC24A1
1209	red	SLC23A3
1210	brown	SLC23A1
1211	green	SLC22A4
1212	brown	SLC22A31
1213	blue	SLC22A3
1214	blue	SLC22A23
1215	green	SLC22A18
1216	blue	SLC22A17
1217	turquoise	SLC22A16
1218	yellow	SLC22A15
1219	turquoise	SLC22A14
1220	turquoise	SLC1A5
1221	turquoise	SLC1A4
1222	blue	SLC1A3
1223	brown	SLC1A2
1224	brown	SLC1A1
1225	brown	SLC19A3
1226	brown	SLC19A1
1227	yellow	SLC18A2
1228	brown	SLC17A9
1229	turquoise	SLC16A9
1230	yellow	SLC16A7
1231	turquoise	SLC16A6
1232	green	SLC16A5
1233	blue	SLC16A2
1234	blue	SLC16A14
1235	yellow	SLC16A13
1236	brown	SLC16A12
1237	brown	SLC16A11
1238	turquoise	SLC16A10
1239	turquoise	SLC16A1
1240	yellow	SLC15A3
1241	yellow	SLC15A2
1242	turquoise	SLC15A1
1243	turquoise	SLC14A1
1244	brown	SLC13A5
1245	blue	SLC13A4
1246	yellow	SLC13A3
1247	red	SLC12A8
1248	black	SLC12A7
1249	blue	SLC12A5
1250	blue	SLC12A4
1251	red	SLC12A3
1252	green	SLC12A2
1253	yellow	SLC11A1
1254	brown	SLC10A7
1255	turquoise	SLC10A5
1256	brown	SLC10A1
1257	brown	SLAMF9
1258	grey	SLAMF8
1259	yellow	SLAMF7
1260	brown	SLAMF6
1261	blue	SLAIN1
1262	brown	SLA2
1263	brown	SLA
1264	blue	SKIDA1
1265	yellow	SKI
1266	brown	SKAP2
1267	blue	SKAP1
1268	turquoise	SKA1
1269	red	SIX5
1270	green	SIX2
1271	green	SIX1
1272	yellow	SIRPB2
1273	yellow	SIRPB1
1274	yellow	SIRPA
1275	black	SIPA1L3
1276	turquoise	SIPA1L2
1277	red	SIPA1L1
1278	blue	SIK3
1279	blue	SIK2
1280	brown	SIGMAR1
1281	turquoise	SIGLEC15
1282	yellow	SIGLEC1
1283	brown	SIGIRR
1284	turquoise	SIDT1
1285	brown	SHTN1
1286	blue	SHROOM4
1287	blue	SHROOM3
1288	brown	SHROOM1
1289	green	SHPK
1290	blue	SHOX2
1291	green	SHMT1
1292	blue	SHLD3
1293	red	SHLD1
1294	turquoise	SHKBP1
1295	blue	SHISAL1
1296	turquoise	SHISA5
1297	red	SHISA2
1298	brown	SHFL
1299	yellow	SHE
1300	turquoise	SHCBP1
1301	green	SHC4
1302	blue	SHC2
1303	brown	SHBG
1304	green	SHB
1305	blue	SHANK3
1306	brown	SHANK2
1307	black	SHANK1
1308	blue	SH3YL1
1309	brown	SH3TC2
1310	yellow	SH3TC1
1311	brown	SH3RF3
1312	blue	SH3RF2
1313	yellow	SH3PXD2B
1314	blue	SH3PXD2A
1315	blue	SH3KBP1
1316	blue	SH3GL3
1317	blue	SH3GL2
1318	black	SH3GL1
1319	turquoise	SH3D21
1320	turquoise	SH3D19
1321	green	SH3BP5
1322	blue	SH3BP4
1323	turquoise	SH3BP1
1324	turquoise	SH3BGRL3
1325	yellow	SH3BGRL
1326	turquoise	SH2D5
1327	turquoise	SH2D4A
1328	blue	SH2D3C
1329	turquoise	SH2D3A
1330	brown	SH2D2A
1331	brown	SH2D1A
1332	turquoise	SGTB
1333	black	SGSM2
1334	blue	SGSM1
1335	yellow	SGPP1
1336	brown	SGPL1
1337	turquoise	SGO1
1338	turquoise	SGK3
1339	yellow	SGK2
1340	blue	SGIP1
1341	red	SGCG
1342	red	SGCD
1343	green	SGCB
1344	green	SGCA
1345	blue	SFXN3
1346	red	SFXN2
1347	red	SFXN1
1348	brown	SFTPA1
1349	grey	SFT2D3
1350	turquoise	SFT2D2
1351	blue	SFRP5
1352	blue	SFRP4
1353	yellow	SFRP2
1354	turquoise	SFRP1
1355	turquoise	SFN
1356	black	SFI1
1357	turquoise	SEZ6
1358	black	SETD9
1359	green	SETD7
1360	black	SETD1B
1361	turquoise	SESN2
1362	brown	SESN1
1363	turquoise	SERTAD4
1364	blue	SERPINH1
1365	yellow	SERPING1
1366	brown	SERPINF2
1367	yellow	SERPINF1
1368	brown	SERPINE2
1369	blue	SERPINE1
1370	brown	SERPIND1
1371	brown	SERPINC1
1372	turquoise	SERPINB8
1373	turquoise	SERPINB5
1374	brown	SERPINA5
1375	brown	SERPINA1
1376	green	SERP1
1377	turquoise	SERHL2
1378	yellow	SERGEF
1379	yellow	SERF1A
1380	turquoise	SEPTIN8
1381	turquoise	SEPTIN5
1382	brown	SEPTIN3
1383	brown	SEPTIN14
1384	blue	SEPTIN11
1385	blue	SEMA7A
1386	blue	SEMA6D
1387	red	SEMA6C
1388	blue	SEMA6A
1389	blue	SEMA5B
1390	blue	SEMA5A
1391	brown	SEMA4G
1392	yellow	SEMA4F
1393	red	SEMA4D
1394	black	SEMA4C
1395	turquoise	SEMA4B
1396	turquoise	SEMA4A
1397	blue	SEMA3G
1398	blue	SEMA3F
1399	brown	SEMA3E
1400	brown	SEMA3D
1401	blue	SEMA3C
1402	blue	SEMA3B
1403	blue	SEMA3A
1404	yellow	SELPLG
1405	yellow	SELP
1406	brown	SELL
1407	grey	SELENOV
1408	blue	SELENOS
1409	turquoise	SELENOM
1410	green	SELENOI
1411	turquoise	SELENBP1
1412	yellow	SEL1L3
1413	turquoise	SECTM1A
1414	green	SEC61B
1415	green	SEC31B
1416	red	SEC24D
1417	green	SEC23B
1418	turquoise	SEC23A
1419	yellow	SEC16B
1420	red	SEC16A
1421	turquoise	SEC14L5
1422	brown	SEC14L3
1423	brown	SEC14L2
1424	blue	SEC14L1
1425	turquoise	SEC1
1426	blue	SDSL
1427	brown	SDS
1428	green	SDR42E1
1429	turquoise	SDR16C5
1430	turquoise	SDK2
1431	blue	SDK1
1432	black	SDHAF4
1433	green	SDF2L1
1434	turquoise	SDCBP2
1435	yellow	SDC3
1436	yellow	SDC2
1437	green	SDC1
1438	green	SCX
1439	blue	SCUBE3
1440	green	SCUBE2
1441	blue	SCUBE1
1442	blue	SCRN1
1443	brown	SCRIB
1444	turquoise	SCNN1D
1445	turquoise	SCNN1A
1446	blue	SCN9A
1447	blue	SCN8A
1448	blue	SCN7A
1449	red	SCN4B
1450	red	SCN4A
1451	green	SCN3B
1452	brown	SCN3A
1453	blue	SCN2A
1454	red	SCN1B
1455	green	SCN1A
1456	yellow	SCN11A
1457	yellow	SCML4
1458	blue	SCML2
1459	turquoise	SCMH1
1460	turquoise	SCIN
1461	red	SCHIP1
1462	yellow	SCG5
1463	green	SCG3
1464	turquoise	SCEL
1465	turquoise	SCD5
1466	yellow	SCCPDH
1467	yellow	SCARF2
1468	turquoise	SCARF1
1469	yellow	SCARB1
1470	blue	SCARA5
1471	blue	SCARA3
1472	brown	SCAMP5
1473	brown	SC5D
1474	turquoise	SBSPON
1475	turquoise	SBSN
1476	black	SBK1
1477	green	SAXO1
1478	brown	SATB2
1479	turquoise	SAT2
1480	turquoise	SASH1
1481	blue	SARM1
1482	yellow	SARDH
1483	blue	SARAF
1484	black	SAR1B
1485	turquoise	SAPCD2
1486	blue	SAP25
1487	brown	SAO
1488	turquoise	SAMD5
1489	turquoise	SAMD4A
1490	brown	SAMD3
1491	turquoise	SAMD15
1492	blue	SAMD14
1493	turquoise	SAMD12
1494	red	SAMD11
1495	turquoise	SAMD10
1496	turquoise	SALL4
1497	turquoise	SAG
1498	blue	SACS
1499	turquoise	S1PR5
1500	yellow	S1PR4
1501	yellow	S1PR3
1502	blue	S1PR2
1503	blue	S1PR1
1504	blue	S100G
1505	blue	S100B
1506	turquoise	S100A9
1507	turquoise	S100A8
1508	black	S100A5
1509	turquoise	S100A4
1510	turquoise	S100A3
1511	blue	S100A2
1512	turquoise	S100A13
1513	turquoise	S100A12
1514	blue	S100A11
1515	black	S100A10
1516	red	S100A1
1517	blue	RYR2
1518	red	RYR1
1519	turquoise	RXRG
1520	red	RXFP2
1521	red	RXFP1
1522	green	RUSC2
1523	black	RUNX2
1524	blue	RUNX1T1
1525	turquoise	RUNDC3A
1526	yellow	RTP4
1527	turquoise	RTN4RL1
1528	yellow	RTN4R
1529	green	RTN4
1530	black	RTN3
1531	red	RTN2
1532	brown	RTN1
1533	yellow	RTL9
1534	yellow	RTL5
1535	blue	RTKN2
1536	red	RSPO2
1537	black	RSPO1
1538	blue	RSPH6A
1539	turquoise	RSPH14
1540	blue	RSKR
1541	yellow	RSAD2
1542	turquoise	RRM2
1543	grey	RRH
1544	red	RRBP1
1545	brown	RRAS
1546	red	RRAGD
1547	green	RRAD
1548	blue	RPS6KL1
1549	green	RPS6KC1
1550	blue	RPS6KA6
1551	brown	RPS6KA3
1552	green	RPS6KA2
1553	turquoise	RPS4X
1554	turquoise	RPS27
1555	turquoise	RPS15A
1556	turquoise	RPRM
1557	brown	RPP25
1558	turquoise	RPLP2
1559	yellow	RPLP1
1560	turquoise	RPLP0
1561	red	RPL3L
1562	yellow	RPL36
1563	turquoise	RPL3
1564	turquoise	RPL23A
1565	turquoise	RPL11
1566	blue	RPL10
1567	turquoise	RPH3AL
1568	blue	RP1L1
1569	turquoise	ROS1
1570	blue	RORC
1571	black	RORA
1572	red	ROR2
1573	yellow	ROR1
1574	grey	ROPN1L
1575	turquoise	ROM1
1576	turquoise	ROGDI
1577	green	ROCK2
1578	blue	ROBO4
1579	blue	ROBO3
1580	turquoise	ROBO2
1581	turquoise	ROBO1
1582	turquoise	RNPEPL1
1583	red	RNF7
1584	green	RNF43
1585	blue	RNF38
1586	brown	RNF32
1587	turquoise	RNF24
1588	grey	RNF212B
1589	brown	RNF208
1590	green	RNF207
1591	yellow	RNF19B
1592	blue	RNF180
1593	blue	RNF170
1594	blue	RNF165
1595	brown	RNF157
1596	red	RNF144B
1597	yellow	RNF144A
1598	turquoise	RNF141
1599	blue	RNF128
1600	turquoise	RNF123
1601	red	RNF122
1602	red	RNF113A
1603	blue	RNF112
1604	brown	RND1
1605	yellow	RNASET2
1606	yellow	RNASEH2A
1607	brown	RNASE4
1608	brown	RNASE13
1609	blue	RNASE10
1610	brown	RNASE1
1611	yellow	RMI2
1612	yellow	RIPOR3
1613	blue	RIPOR1
1614	turquoise	RIPK4
1615	yellow	RIN3
1616	yellow	RIN1
1617	brown	RIMS2
1618	brown	RIMS1
1619	brown	RIMKLB
1620	yellow	RIMKLA
1621	yellow	RIMBP2
1622	red	RILPL1
1623	turquoise	RILP
1624	turquoise	RIBC1
1625	turquoise	RHPN2
1626	brown	RHOU
1627	green	RHOQ
1628	turquoise	RHOJ
1629	brown	RHOH
1630	yellow	RHOD
1631	green	RHNO1
1632	brown	RHEX
1633	blue	RHEBL1
1634	brown	RHBG
1635	turquoise	RHBDL3
1636	turquoise	RHBDL2
1637	blue	RHBDL1
1638	blue	RHBDF1
1639	brown	RGSL1
1640	blue	RGS9
1641	blue	RGS7
1642	blue	RGS6
1643	turquoise	RGS4
1644	green	RGS3
1645	blue	RGS22
1646	black	RGS2
1647	yellow	RGS16
1648	black	RGS14
1649	turquoise	RGS13
1650	blue	RGS11
1651	blue	RGS1
1652	brown	RGN
1653	brown	RGMB
1654	brown	RGMA
1655	red	RGL3
1656	yellow	RGL1
1657	blue	RGCC
1658	blue	RFX2
1659	black	RFX1
1660	blue	RFTN2
1661	brown	RFNG
1662	brown	RFLNB
1663	turquoise	RFLNA
1664	green	REV3L
1665	red	RETSAT
1666	green	RETREG1
1667	turquoise	RETN
1668	green	RET
1669	blue	RERGL
1670	blue	RERE
1671	brown	REPS2
1672	turquoise	REPIN1
1673	blue	REP15
1674	green	RENBP
1675	turquoise	REM2
1676	blue	REM1
1677	turquoise	RELT
1678	brown	RELN
1679	turquoise	RELL2
1680	red	REL
1681	green	REEP6
1682	green	REEP5
1683	blue	REEP2
1684	green	REEP1
1685	brown	REC8
1686	turquoise	RDM1
1687	turquoise	RDH13
1688	green	RDH11
1689	turquoise	RCSD1
1690	blue	RCOR2
1691	yellow	RCN1
1692	brown	RCL1
1693	turquoise	RCC2
1694	yellow	RCC1
1695	brown	RCAN2
1696	yellow	RCAN1
1697	yellow	RBPMS2
1698	yellow	RBPMS
1699	blue	RBPJ
1700	blue	RBP7
1701	brown	RBP4
1702	turquoise	RBP2
1703	blue	RBP1
1704	blue	RBMS3
1705	yellow	RBMS2
1706	turquoise	RBM47
1707	grey	RBM44
1708	yellow	RBM43
1709	green	RBM38
1710	red	RBM24
1711	red	RBM20
1712	green	RBKS
1713	blue	RBFOX3
1714	red	RBFOX1
1715	blue	RBBP9
1716	green	RBBP8
1717	red	RAVER2
1718	turquoise	RASSF9
1719	turquoise	RASSF8
1720	green	RASSF7
1721	green	RASSF5
1722	brown	RASSF4
1723	turquoise	RASSF10
1724	blue	RASL12
1725	brown	RASL10B
1726	brown	RASL10A
1727	blue	RASIP1
1728	yellow	RASGRP4
1729	blue	RASGRF2
1730	red	RASGEF1B
1731	yellow	RASGEF1A
1732	red	RASEF
1733	green	RASD2
1734	blue	RASD1
1735	turquoise	RASAL2
1736	blue	RASAL1
1737	blue	RASA3
1738	turquoise	RASA2
1739	brown	RARRES2
1740	brown	RARRES1
1741	turquoise	RARG
1742	yellow	RARA
1743	yellow	RAPH1
1744	turquoise	RAPGEFL1
1745	turquoise	RAPGEF5
1746	blue	RAPGEF3
1747	green	RAPGEF1
1748	black	RAP2A
1749	turquoise	RAP1GAP2
1750	turquoise	RAP1GAP
1751	brown	RANBP3L
1752	blue	RAMP3
1753	blue	RAMP2
1754	turquoise	RAMP1
1755	green	RALGPS2
1756	turquoise	RALGAPB
1757	turquoise	RALGAPA2
1758	blue	RALGAPA1
1759	black	RAI1
1760	red	RAET1G
1761	green	RADX
1762	blue	RADIL
1763	red	RAD9B
1764	brown	RAD21L1
1765	yellow	RACGAP1
1766	turquoise	RAC3
1767	yellow	RABGGTA
1768	turquoise	RABEP1
1769	turquoise	RAB7B
1770	turquoise	RAB6B
1771	brown	RAB4A
1772	brown	RAB42
1773	yellow	RAB40B
1774	blue	RAB3IP
1775	blue	RAB3IL1
1776	blue	RAB3C
1777	blue	RAB3B
1778	red	RAB3A
1779	brown	RAB39A
1780	turquoise	RAB38
1781	black	RAB36
1782	black	RAB34
1783	black	RAB33A
1784	brown	RAB32
1785	yellow	RAB30
1786	turquoise	RAB26
1787	turquoise	RAB25
1788	turquoise	RAB19
1789	brown	RAB17
1790	brown	RAB15
1791	blue	RAB11FIP5
1792	green	RAB11FIP4
1793	turquoise	RAB11FIP1
1794	yellow	RAB10
1795	turquoise	QSOX1
1796	yellow	QPRT
1797	brown	QPCT
1798	turquoise	QKI
1799	turquoise	PYROXD2
1800	red	PYGM
1801	brown	PYGL
1802	turquoise	PYGB
1803	black	PYCR1
1804	blue	PXN
1805	turquoise	PXMP2
1806	blue	PXDC1
1807	turquoise	PWWP3B
1808	red	PWWP2B
1809	brown	PVRIG
1810	green	PVALB
1811	yellow	PURG
1812	blue	PTX3
1813	turquoise	PTTG1
1814	green	PTPRZ1
1815	blue	PTPRT
1816	black	PTPRR
1817	blue	PTPRQ
1818	brown	PTPRO
1819	blue	PTPRM
1820	green	PTPRK
1821	yellow	PTPRJ
1822	brown	PTPRH
1823	green	PTPRF
1824	green	PTPRD
1825	yellow	PTPRC
1826	yellow	PTPRB
1827	red	PTPN6
1828	brown	PTPN5
1829	black	PTPN23
1830	brown	PTPN22
1831	turquoise	PTPN21
1832	yellow	PTPN18
1833	turquoise	PTPN13
1834	yellow	PTPN12
1835	blue	PTPDC1
1836	yellow	PTPA
1837	turquoise	PTP4A3
1838	turquoise	PTN
1839	turquoise	PTK7
1840	turquoise	PTK6
1841	black	PTK2B
1842	blue	PTI
1843	brown	PTHLH
1844	red	PTH2R
1845	yellow	PTH1R
1846	blue	PTGS2
1847	green	PTGR1
1848	blue	PTGIS
1849	yellow	PTGIR
1850	turquoise	PTGFR
1851	black	PTGES
1852	blue	PTGER4
1853	yellow	PTGER3
1854	brown	PTGER2
1855	grey	PTGER1
1856	blue	PTGDS
1857	yellow	PTGDR2
1858	blue	PTGDR
1859	brown	PTER
1860	blue	PTCH2
1861	yellow	PTAFR
1862	red	PSTPIP2
1863	yellow	PSTPIP1
1864	turquoise	PSRC1
1865	turquoise	PSPH
1866	yellow	PSEN2
1867	turquoise	PSD4
1868	yellow	PSD3
1869	brown	PSD2
1870	turquoise	PSD
1871	brown	PSAT1
1872	green	PRX
1873	yellow	PRUNE2
1874	red	PRTG
1875	turquoise	PRSS8
1876	turquoise	PRSS53
1877	blue	PRSS48
1878	blue	PRSS42
1879	brown	PRSS33
1880	blue	PRSS23
1881	turquoise	PRSS12
1882	blue	PRRX2
1883	brown	PRRX1
1884	turquoise	PRRT4
1885	yellow	PRRT1
1886	green	PRRG4
1887	blue	PRRG3
1888	green	PRRG2
1889	black	PRRC2C
1890	black	PRRC2B
1891	black	PRRC2A
1892	brown	PRRC1
1893	black	PRR5L
1894	yellow	PRR5
1895	turquoise	PRR36
1896	turquoise	PRR19
1897	turquoise	PRR15L
1898	turquoise	PRR15
1899	black	PRR12
1900	turquoise	PRR11
1901	blue	PRPF40B
1902	brown	PROZ
1903	yellow	PROX2
1904	turquoise	PROX1
1905	brown	PROSER3
1906	brown	PROSER2
1907	yellow	PROS1
1908	turquoise	PROM2
1909	brown	PROM1
1910	yellow	PROKR2
1911	yellow	PRODH
1912	blue	PROCR
1913	green	PROCA1
1914	red	PROB1
1915	blue	PRND
1916	blue	PRMT2
1917	green	PRLR
1918	green	PRKRA
1919	green	PRKN
1920	green	PRKG2
1921	green	PRKG1
1922	blue	PRKD1
1923	turquoise	PRKCQ
1924	turquoise	PRKCH
1925	blue	PRKCG
1926	turquoise	PRKCD
1927	yellow	PRKCB
1928	blue	PRKAR1B
1929	green	PRKAG3
1930	red	PRKAB2
1931	red	PRKAA2
1932	turquoise	PRIMA1
1933	blue	PRICKLE2
1934	blue	PRICKLE1
1935	brown	PRG4
1936	brown	PRF1
1937	blue	PREX2
1938	yellow	PREX1
1939	blue	PRELP
1940	yellow	PRELID3B
1941	turquoise	PRELID2
1942	green	PRELID1
1943	turquoise	PRDX5
1944	brown	PRDX2
1945	blue	PRDM8
1946	black	PRDM6
1947	blue	PRDM16
1948	turquoise	PRDM1
1949	yellow	PRC1
1950	yellow	PRAG1
1951	green	PPP3CA
1952	green	PPP2R5B
1953	yellow	PPP2R5A
1954	brown	PPP2R3A
1955	brown	PPP2R2C
1956	brown	PPP2R2B
1957	green	PPP1R9A
1958	blue	PPP1R42
1959	red	PPP1R3F
1960	blue	PPP1R3E
1961	turquoise	PPP1R3C
1962	turquoise	PPP1R3B
1963	blue	PPP1R36
1964	red	PPP1R27
1965	green	PPP1R2
1966	blue	PPP1R1B
1967	turquoise	PPP1R1A
1968	turquoise	PPP1R16A
1969	brown	PPP1R15A
1970	yellow	PPP1R14C
1971	turquoise	PPP1R14A
1972	turquoise	PPP1R13L
1973	green	PPP1R12B
1974	yellow	PPP1CB
1975	brown	PPM1N
1976	green	PPM1L
1977	red	PPM1J
1978	turquoise	PPM1H
1979	yellow	PPM1F
1980	blue	PPM1E
1981	red	PPL
1982	blue	PPIP5K1
1983	blue	PPIF
1984	yellow	PPID
1985	turquoise	PPIA
1986	blue	PPFIA4
1987	turquoise	PPFIA3
1988	yellow	PPEF2
1989	turquoise	PPDPFL
1990	green	PPDPF
1991	blue	PPCDC
1992	brown	PPARGC1B
1993	turquoise	PPARGC1A
1994	black	PPARG
1995	turquoise	PPARD
1996	turquoise	PPARA
1997	blue	PPA2
1998	blue	PPA1
[truncated: 4,426 more rows]
